# Supplementary material for: Automated fitting of transition state force fields for biomolecular simulations
Source: PLoS One. 2022 Mar 10;17(3):e0264960. doi: 10.1371/journal.pone.0264960 (PMC8912266; doi:10.1371/journal.pone.0264960)
Supplement: S1 File — This Gaussian log file provides the reference QM data for the transition state needed to fit the TSFF. (LOG) [file pone.0264960.s001.log]

 Entering Gaussian System, Link 0=g09
 Input=hmgrqm.com
 Output=hmgrqm.log
 Initial command:
 /afs/crc.nd.edu/x86_64_linux/gaussian/09/g09/l1.exe /scratch/Gau-20027.inp -scrdir=/scratch/
 Entering Link 1 = /afs/crc.nd.edu/x86_64_linux/gaussian/09/g09/l1.exe PID=     20028.
  
 Copyright (c) 1988,1990,1992,1993,1995,1998,2003,2009, Gaussian, Inc.
                  All Rights Reserved.
  
 This is part of the Gaussian(R) 09 program.  It is based on
 the Gaussian(R) 03 system (copyright 2003, Gaussian, Inc.),
 the Gaussian(R) 98 system (copyright 1998, Gaussian, Inc.),
 the Gaussian(R) 94 system (copyright 1995, Gaussian, Inc.),
 the Gaussian 92(TM) system (copyright 1992, Gaussian, Inc.),
 the Gaussian 90(TM) system (copyright 1990, Gaussian, Inc.),
 the Gaussian 88(TM) system (copyright 1988, Gaussian, Inc.),
 the Gaussian 86(TM) system (copyright 1986, Carnegie Mellon
 University), and the Gaussian 82(TM) system (copyright 1983,
 Carnegie Mellon University). Gaussian is a federally registered
 trademark of Gaussian, Inc.
  
 This software contains proprietary and confidential information,
 including trade secrets, belonging to Gaussian, Inc.
  
 This software is provided under written license and may be
 used, copied, transmitted, or stored only in accord with that
 written license.
  
 The following legend is applicable only to US Government
 contracts under FAR:
  
                    RESTRICTED RIGHTS LEGEND
  
 Use, reproduction and disclosure by the US Government is
 subject to restrictions as set forth in subparagraphs (a)
 and (c) of the Commercial Computer Software - Restricted
 Rights clause in FAR 52.227-19.
  
 Gaussian, Inc.
 340 Quinnipiac St., Bldg. 40, Wallingford CT 06492
  
  
 ---------------------------------------------------------------
 Warning -- This program may not be used in any manner that
 competes with the business of Gaussian, Inc. or will provide
 assistance to any competitor of Gaussian, Inc.  The licensee
 of this program is prohibited from giving any competitor of
 Gaussian, Inc. access to this program.  By using this program,
 the user acknowledges that Gaussian, Inc. is engaged in the
 business of creating and licensing software in the field of
 computational chemistry and represents and warrants to the
 licensee that it is not a competitor of Gaussian, Inc. and that
 it will not use this program in any manner prohibited above.
 ---------------------------------------------------------------
  

 Cite this work as:
 Gaussian 09, Revision A.02,
 M. J. Frisch, G. W. Trucks, H. B. Schlegel, G. E. Scuseria, 
 M. A. Robb, J. R. Cheeseman, G. Scalmani, V. Barone, B. Mennucci, 
 G. A. Petersson, H. Nakatsuji, M. Caricato, X. Li, H. P. Hratchian, 
 A. F. Izmaylov, J. Bloino, G. Zheng, J. L. Sonnenberg, M. Hada, 
 M. Ehara, K. Toyota, R. Fukuda, J. Hasegawa, M. Ishida, T. Nakajima, 
 Y. Honda, O. Kitao, H. Nakai, T. Vreven, J. A. Montgomery, Jr., 
 J. E. Peralta, F. Ogliaro, M. Bearpark, J. J. Heyd, E. Brothers, 
 K. N. Kudin, V. N. Staroverov, R. Kobayashi, J. Normand, 
 K. Raghavachari, A. Rendell, J. C. Burant, S. S. Iyengar, J. Tomasi, 
 M. Cossi, N. Rega, J. M. Millam, M. Klene, J. E. Knox, J. B. Cross, 
 V. Bakken, C. Adamo, J. Jaramillo, R. Gomperts, R. E. Stratmann, 
 O. Yazyev, A. J. Austin, R. Cammi, C. Pomelli, J. W. Ochterski, 
 R. L. Martin, K. Morokuma, V. G. Zakrzewski, G. A. Voth, 
 P. Salvador, J. J. Dannenberg, S. Dapprich, A. D. Daniels, 
 O. Farkas, J. B. Foresman, J. V. Ortiz, J. Cioslowski, 
 and D. J. Fox, Gaussian, Inc., Wallingford CT, 2009.
 
 ******************************************
 Gaussian 09:  AM64L-G09RevA.02 11-Jun-2009
                27-Oct-2013 
 ******************************************
 %chk=hmgrqm.chk
 %lindaworker=localhost
 SetLPE:  input flags=""
 SetLPE:    new flags=" -nodelist 'localhost'"
 Will use up to    1 processors via Linda.
 %nprocs=8
 Will use up to    8 processors via shared memory.
 %mem=4GB
 ----------------------------------------------------------------------
 # freq=modredundant rm06/6-31g(d,p) scrf=read nosymm geom=connectivity
 ----------------------------------------------------------------------
 1/10=4,18=120,30=1,38=1,40=2,57=2/1,3;
 2/12=2,15=1,17=6,18=5,40=1/2;
 3/5=1,6=6,7=101,11=2,16=1,25=1,30=1,70=2203,71=2,72=1,74=-54,116=1/1,2,3;
 4//1;
 5/5=2,38=5,98=1/2;
 8/6=4,10=90,11=11/1;
 11/6=1,8=1,9=11,15=111,16=1,31=1/1,2,10;
 10/6=1,31=1/2;
 6/7=2,8=2,9=2,10=2,18=1,28=1/1;
 7/8=1,10=1,25=1,30=1/1,2,3,16;
 1/10=4,30=1/3;
 99//99;
 -------------------
 Title Card Required
 -------------------
 Symbolic Z-matrix:
 Charge = -1 Multiplicity = 1
 S                    -14.11955  -2.07762   0.40523 
 C                    -12.77645  -1.96884   1.65526 
 C                    -12.84991  -3.15718   2.589 
 H                    -11.81077  -1.92636   1.1343 
 H                    -12.89785  -1.02559   2.198 
 H                    -12.03477  -3.12569   3.3215 
 H                    -12.76313  -4.10034   2.03429 
 H                    -13.79993  -3.1762    3.13308 
 H                    -14.24485  -0.74001   0.18737 
 C                    -10.66424  -2.66957  -1.50054 
 C                    -10.09846  -4.07498  -1.43317 
 C                    -10.81266  -5.14022  -2.25946 
 O                    -10.9701  -7.30203  -4.0944 
 C                    -10.18002  -6.50683  -1.9822 
 O                    -10.64239  -8.79678  -2.44679 
 C                    -10.64989  -7.64805  -2.91165 
 C                    -12.30832  -5.17025  -1.95353 
 O                    -10.62377  -4.81776  -3.63741 
 H                    -9.0431   -4.0283   -1.74529 
 H                    -10.10569  -4.38375  -0.37328 
 H                    -9.0896   -6.41034  -2.10711 
 H                    -10.35454  -6.80519  -0.94052 
 H                    -12.79064  -4.23208  -2.25549 
 H                    -12.49468  -5.32202  -0.88144 
 H                    -12.78339  -5.98676  -2.50813 
 H                    -10.76771  -5.71066  -4.08242 
 O                    -9.85619  -1.68207  -1.23472 
 H                    -11.69745  -2.57339  -1.09063 
 C                    -11.78891   4.39199  -2.81233 
 O                    -11.96585   3.08361  -3.34292 
 C                    -10.41558   4.43511  -2.14287 
 O                    -10.56529   4.72481  -0.7741 
 C                    -9.88816   2.99309  -2.31499 
 O                    -9.18871   2.59728  -1.18784 
 C                    -11.20041   2.24622  -2.51044 
 N                    -11.1663   0.91847  -3.09457 
 C                    -10.03589   0.29479  -3.50198 
 C                    -10.0446  -1.00213  -3.94161 
 C                    -8.72525  -1.55919  -4.34695 
 O                    -7.76439  -0.81643  -4.55345 
 N                    -8.63892  -2.90447  -4.44581 
 C                    -11.24766  -1.78311  -3.86671 
 C                    -12.44666  -1.04188  -3.55642 
 C                    -12.36907   0.23742  -3.13379 
 H                    -11.90926   5.1009   -3.63693 
 H                    -12.5495   4.6039   -2.04074 
 H                    -9.74007   5.1611   -2.62047 
 H                    -9.82471   4.25802  -0.34717 
 H                    -9.27836   2.93251  -3.23079 
 H                    -8.32554   2.18586  -1.49573 
 H                    -11.67408   2.13801  -1.5209 
 H                    -9.09368   0.83974  -3.4865 
 H                    -7.74048  -3.2655   -4.73377 
 H                    -11.02478  -2.55233  -2.71813 
 H                    -11.34065  -2.68082  -4.48154 
 H                    -13.4153  -1.5307   -3.59055 
 H                    -13.23605   0.81824  -2.83077 
 H                    -9.36562  -3.58068  -4.1831 
 C                    -11.07493   1.93174   1.46429 
 H                    -12.11581   1.68933   1.7036 
 H                    -11.08419   2.79905   0.79333 
 H                    -10.5265   2.19056   2.37123 
 C                    -10.41797   0.77964   0.77105 
 O                    -9.31059   0.35623   1.06072 
 O                    -11.1754   0.25716  -0.18031 
 H                    -10.64006  -0.48686  -0.63765 
 C                    -5.604    -3.0798   -1.5049 
 H                    -6.47896  -3.74522  -1.51284 
 H                    -5.27522  -2.9636   -0.46567 
 H                    -4.8044   -3.56879  -2.06895 
 C                    -5.93521  -1.73652  -2.11611 
 H                    -5.10016  -1.02984  -2.0624 
 H                    -6.2243   -1.80997  -3.16919 
 N                    -7.06212  -1.06543  -1.41331 
 H                    -7.9834   -1.53094  -1.52582 
 H                    -6.87348  -1.02167  -0.39257 
 H                    -7.14179  -0.07305  -1.77407 
 C                    -6.7941   -3.52      2.5485 
 H                    -6.25815  -4.2327    1.91109 
 H                    -7.60113  -4.05175   3.05975 
 H                    -6.07966  -3.14394   3.2848 
 C                    -7.26586  -2.38004   1.70093 
 O                    -6.46825  -1.525     1.30003 
 N                    -8.56356  -2.38305   1.36061 
 H                    -8.95387  -1.5709    0.87874 
 H                    -9.195    -3.07508   1.73311 
 C                    -17.1949   0.0611   -0.15899 
 H                    -16.91135  -0.92501  -0.54809 
 H                    -18.21419   0.27275  -0.49649 
 H                    -17.20018  -0.01615   0.93374 
 C                    -16.25516   1.12647  -0.60895 
 N                    -14.96246   1.21073  -0.13078 
 C                    -14.43196   2.25854  -0.72122 
 H                    -13.43715   2.65769  -0.54644 
 N                    -15.30367   2.84826  -1.57473 
 H                    -15.16201   3.71383  -2.07898 
 C                    -16.48192   2.1406   -1.50233 
 H                    -17.35309   2.41345  -2.0819 
 C                    -17.77698   5.25809   0.02709 
 H                    -17.80863   4.19161   0.28221 
 H                    -18.50404   5.44276  -0.7701 
 H                    -18.09531   5.81328   0.91681 
 C                    -16.40605   5.65239  -0.39261 
 N                    -15.32162   5.4774    0.4388 
 C                    -14.28198   5.89703  -0.24326 
 H                    -13.25032   5.89622   0.09229 
 N                    -14.63258   6.32946  -1.48584 
 H                    -14.01909   6.74877  -2.1699 
 C                    -16.00106   6.18276  -1.59099 
 H                    -16.54664   6.47277  -2.47809 
 C                    -5.886     3.5251   -2.199 
 H                    -6.53433   3.94506  -1.42066 
 H                    -6.27234   3.88395  -3.16063 
 H                    -4.8648    3.88773  -2.06093 
 C                    -5.94606   2.00686  -2.16273 
 O                    -4.91223   1.34327  -2.0627 
 O                    -7.13562   1.5138   -2.24934 
 
 The following ModRedundant input section has been read:
 B   10   54 A                                                                 
 X   29 F                                                                      
 X    3 F                                                                      
 X   67 F                                                                      
 X   78 F                                                                      
 X  111 F                                                                      
 X   99 F                                                                      
 X   59 F                                                                      
 X   87 F                                                                      
 B   42   54 A                                                                 

 GradGradGradGradGradGradGradGradGradGradGradGradGradGradGradGradGradGrad
 Berny optimization.
 Initialization pass.
                           ----------------------------
                           !    Initial Parameters    !
                           ! (Angstroms and Degrees)  !
 --------------------------                            --------------------------
 ! Name  Definition              Value          Derivative Info.                !
 --------------------------------------------------------------------------------
 ! X3    R(3,-1)               -12.8499         frozen, calculate D2E/DX2 analyt!
 ! Y3    R(3,-2)                -3.1572         frozen, calculate D2E/DX2 analyt!
 ! Z3    R(3,-3)                 2.589          frozen, calculate D2E/DX2 analyt!
 ! X29   R(29,-1)              -11.7889         frozen, calculate D2E/DX2 analyt!
 ! Y29   R(29,-2)                4.392          frozen, calculate D2E/DX2 analyt!
 ! Z29   R(29,-3)               -2.8123         frozen, calculate D2E/DX2 analyt!
 ! X59   R(59,-1)              -11.0749         frozen, calculate D2E/DX2 analyt!
 ! Y59   R(59,-2)                1.9317         frozen, calculate D2E/DX2 analyt!
 ! Z59   R(59,-3)                1.4643         frozen, calculate D2E/DX2 analyt!
 ! X67   R(67,-1)               -5.604          frozen, calculate D2E/DX2 analyt!
 ! Y67   R(67,-2)               -3.0798         frozen, calculate D2E/DX2 analyt!
 ! Z67   R(67,-3)               -1.5049         frozen, calculate D2E/DX2 analyt!
 ! X78   R(78,-1)               -6.7941         frozen, calculate D2E/DX2 analyt!
 ! Y78   R(78,-2)               -3.52           frozen, calculate D2E/DX2 analyt!
 ! Z78   R(78,-3)                2.5485         frozen, calculate D2E/DX2 analyt!
 ! X87   R(87,-1)              -17.1949         frozen, calculate D2E/DX2 analyt!
 ! Y87   R(87,-2)                0.0611         frozen, calculate D2E/DX2 analyt!
 ! Z87   R(87,-3)               -0.159          frozen, calculate D2E/DX2 analyt!
 ! X99   R(99,-1)              -17.777          frozen, calculate D2E/DX2 analyt!
 ! Y99   R(99,-2)                5.2581         frozen, calculate D2E/DX2 analyt!
 ! Z99   R(99,-3)                0.0271         frozen, calculate D2E/DX2 analyt!
 ! X111  R(111,-1)              -5.886          frozen, calculate D2E/DX2 analyt!
 ! Y111  R(111,-2)               3.5251         frozen, calculate D2E/DX2 analyt!
 ! Z111  R(111,-3)              -2.199          frozen, calculate D2E/DX2 analyt!
 ! R1    R(1,2)                  1.838          calculate D2E/DX2 analytically  !
 ! R2    R(1,9)                  1.361          calculate D2E/DX2 analytically  !
 ! R3    R(2,3)                  1.5131         calculate D2E/DX2 analytically  !
 ! R4    R(2,4)                  1.0981         calculate D2E/DX2 analytically  !
 ! R5    R(2,5)                  1.095          calculate D2E/DX2 analytically  !
 ! R6    R(3,6)                  1.0964         calculate D2E/DX2 analytically  !
 ! R7    R(3,7)                  1.0976         calculate D2E/DX2 analytically  !
 ! R8    R(3,8)                  1.095          calculate D2E/DX2 analytically  !
 ! R9    R(4,65)                 2.6267         calculate D2E/DX2 analytically  !
 ! R10   R(9,92)                 2.1027         calculate D2E/DX2 analytically  !
 ! R11   R(10,11)                1.5165         calculate D2E/DX2 analytically  !
 ! R12   R(10,27)                1.3034         calculate D2E/DX2 analytically  !
 ! R13   R(10,28)                1.1157         calculate D2E/DX2 analytically  !
 ! R14   R(10,54)                1.2752         calculate D2E/DX2 analytically  !
 ! R15   R(11,12)                1.5256         calculate D2E/DX2 analytically  !
 ! R16   R(11,19)                1.1015         calculate D2E/DX2 analytically  !
 ! R17   R(11,20)                1.104          calculate D2E/DX2 analytically  !
 ! R18   R(12,14)                1.5312         calculate D2E/DX2 analytically  !
 ! R19   R(12,17)                1.5269         calculate D2E/DX2 analytically  !
 ! R20   R(12,18)                1.4277         calculate D2E/DX2 analytically  !
 ! R21   R(13,16)                1.2732         calculate D2E/DX2 analytically  !
 ! R22   R(13,26)                1.6042         calculate D2E/DX2 analytically  !
 ! R23   R(14,16)                1.545          calculate D2E/DX2 analytically  !
 ! R24   R(14,21)                1.1018         calculate D2E/DX2 analytically  !
 ! R25   R(14,22)                1.0975         calculate D2E/DX2 analytically  !
 ! R26   R(15,16)                1.2392         calculate D2E/DX2 analytically  !
 ! R27   R(17,23)                1.0973         calculate D2E/DX2 analytically  !
 ! R28   R(17,24)                1.0987         calculate D2E/DX2 analytically  !
 ! R29   R(17,25)                1.0954         calculate D2E/DX2 analytically  !
 ! R30   R(18,26)                1.008          calculate D2E/DX2 analytically  !
 ! R31   R(27,66)                1.549          calculate D2E/DX2 analytically  !
 ! R32   R(27,75)                1.9013         calculate D2E/DX2 analytically  !
 ! R33   R(27,85)                2.3007         calculate D2E/DX2 analytically  !
 ! R34   R(29,30)                1.4229         calculate D2E/DX2 analytically  !
 ! R35   R(29,31)                1.5284         calculate D2E/DX2 analytically  !
 ! R36   R(29,45)                1.0941         calculate D2E/DX2 analytically  !
 ! R37   R(29,46)                1.104          calculate D2E/DX2 analytically  !
 ! R38   R(29,108)               3.3077         calculate D2E/DX2 analytically  !
 ! R39   R(30,35)                1.4072         calculate D2E/DX2 analytically  !
 ! R40   R(31,32)                1.4071         calculate D2E/DX2 analytically  !
 ! R41   R(31,33)                1.5451         calculate D2E/DX2 analytically  !
 ! R42   R(31,47)                1.1007         calculate D2E/DX2 analytically  !
 ! R43   R(32,48)                0.974          calculate D2E/DX2 analytically  !
 ! R44   R(32,106)               3.0549         calculate D2E/DX2 analytically  !
 ! R45   R(33,34)                1.3843         calculate D2E/DX2 analytically  !
 ! R46   R(33,35)                1.5225         calculate D2E/DX2 analytically  !
 ! R47   R(33,49)                1.1019         calculate D2E/DX2 analytically  !
 ! R48   R(34,50)                1.0045         calculate D2E/DX2 analytically  !
 ! R49   R(35,36)                1.451          calculate D2E/DX2 analytically  !
 ! R50   R(35,51)                1.1024         calculate D2E/DX2 analytically  !
 ! R51   R(36,37)                1.3538         calculate D2E/DX2 analytically  !
 ! R52   R(36,44)                1.3828         calculate D2E/DX2 analytically  !
 ! R53   R(37,38)                1.3694         calculate D2E/DX2 analytically  !
 ! R54   R(37,52)                1.0886         calculate D2E/DX2 analytically  !
 ! R55   R(38,39)                1.4884         calculate D2E/DX2 analytically  !
 ! R56   R(38,42)                1.4363         calculate D2E/DX2 analytically  !
 ! R57   R(39,40)                1.2319         calculate D2E/DX2 analytically  !
 ! R58   R(39,41)                1.3517         calculate D2E/DX2 analytically  !
 ! R59   R(41,53)                1.0102         calculate D2E/DX2 analytically  !
 ! R60   R(41,58)                1.0268         calculate D2E/DX2 analytically  !
 ! R61   R(42,43)                1.4434         calculate D2E/DX2 analytically  !
 ! R62   R(42,54)                1.4002         calculate D2E/DX2 analytically  !
 ! R63   R(42,55)                1.092          calculate D2E/DX2 analytically  !
 ! R64   R(43,44)                1.3495         calculate D2E/DX2 analytically  !
 ! R65   R(43,56)                1.0855         calculate D2E/DX2 analytically  !
 ! R66   R(44,57)                1.0867         calculate D2E/DX2 analytically  !
 ! R67   R(46,94)                2.6093         calculate D2E/DX2 analytically  !
 ! R68   R(46,105)               2.8115         calculate D2E/DX2 analytically  !
 ! R69   R(46,107)               2.7613         calculate D2E/DX2 analytically  !
 ! R70   R(50,117)               1.5606         calculate D2E/DX2 analytically  !
 ! R71   R(51,94)                2.0804         calculate D2E/DX2 analytically  !
 ! R72   R(59,60)                1.0952         calculate D2E/DX2 analytically  !
 ! R73   R(59,61)                1.0966         calculate D2E/DX2 analytically  !
 ! R74   R(59,62)                1.091          calculate D2E/DX2 analytically  !
 ! R75   R(59,63)                1.4965         calculate D2E/DX2 analytically  !
 ! R76   R(63,64)                1.2204         calculate D2E/DX2 analytically  !
 ! R77   R(63,65)                1.3235         calculate D2E/DX2 analytically  !
 ! R78   R(64,85)                1.9683         calculate D2E/DX2 analytically  !
 ! R79   R(65,66)                1.0244         calculate D2E/DX2 analytically  !
 ! R80   R(67,68)                1.0993         calculate D2E/DX2 analytically  !
 ! R81   R(67,69)                1.0962         calculate D2E/DX2 analytically  !
 ! R82   R(67,70)                1.0939         calculate D2E/DX2 analytically  !
 ! R83   R(67,71)                1.5125         calculate D2E/DX2 analytically  !
 ! R84   R(71,72)                1.0953         calculate D2E/DX2 analytically  !
 ! R85   R(71,73)                1.0945         calculate D2E/DX2 analytically  !
 ! R86   R(71,74)                1.488          calculate D2E/DX2 analytically  !
 ! R87   R(74,75)                1.0383         calculate D2E/DX2 analytically  !
 ! R88   R(74,76)                1.0389         calculate D2E/DX2 analytically  !
 ! R89   R(74,77)                1.0589         calculate D2E/DX2 analytically  !
 ! R90   R(76,83)                1.8118         calculate D2E/DX2 analytically  !
 ! R91   R(77,117)               1.6565         calculate D2E/DX2 analytically  !
 ! R92   R(78,79)                1.0961         calculate D2E/DX2 analytically  !
 ! R93   R(78,80)                1.0934         calculate D2E/DX2 analytically  !
 ! R94   R(78,81)                1.0927         calculate D2E/DX2 analytically  !
 ! R95   R(78,82)                1.4968         calculate D2E/DX2 analytically  !
 ! R96   R(82,83)                1.2361         calculate D2E/DX2 analytically  !
 ! R97   R(82,84)                1.3416         calculate D2E/DX2 analytically  !
 ! R98   R(84,85)                1.0218         calculate D2E/DX2 analytically  !
 ! R99   R(84,86)                1.0082         calculate D2E/DX2 analytically  !
 ! R100  R(87,88)                1.0974         calculate D2E/DX2 analytically  !
 ! R101  R(87,89)                1.0944         calculate D2E/DX2 analytically  !
 ! R102  R(87,90)                1.0955         calculate D2E/DX2 analytically  !
 ! R103  R(87,91)                1.4902         calculate D2E/DX2 analytically  !
 ! R104  R(91,92)                1.3809         calculate D2E/DX2 analytically  !
 ! R105  R(91,97)                1.3704         calculate D2E/DX2 analytically  !
 ! R106  R(92,93)                1.3145         calculate D2E/DX2 analytically  !
 ! R107  R(93,94)                1.0861         calculate D2E/DX2 analytically  !
 ! R108  R(93,95)                1.355          calculate D2E/DX2 analytically  !
 ! R109  R(94,105)               3.3614         calculate D2E/DX2 analytically  !
 ! R110  R(95,96)                1.0117         calculate D2E/DX2 analytically  !
 ! R111  R(95,97)                1.3763         calculate D2E/DX2 analytically  !
 ! R112  R(95,103)               3.2366         calculate D2E/DX2 analytically  !
 ! R113  R(95,104)               3.3116         calculate D2E/DX2 analytically  !
 ! R114  R(96,103)               2.8547         calculate D2E/DX2 analytically  !
 ! R115  R(96,104)               3.0781         calculate D2E/DX2 analytically  !
 ! R116  R(96,105)               2.9851         calculate D2E/DX2 analytically  !
 ! R117  R(96,107)               2.7338         calculate D2E/DX2 analytically  !
 ! R118  R(96,109)               2.6529         calculate D2E/DX2 analytically  !
 ! R119  R(97,98)                1.0813         calculate D2E/DX2 analytically  !
 ! R120  R(97,100)               3.0251         calculate D2E/DX2 analytically  !
 ! R121  R(99,100)               1.097          calculate D2E/DX2 analytically  !
 ! R122  R(99,101)               1.0946         calculate D2E/DX2 analytically  !
 ! R123  R(99,102)               1.096          calculate D2E/DX2 analytically  !
 ! R124  R(99,103)               1.487          calculate D2E/DX2 analytically  !
 ! R125  R(103,104)              1.3776         calculate D2E/DX2 analytically  !
 ! R126  R(103,109)              1.3717         calculate D2E/DX2 analytically  !
 ! R127  R(104,105)              1.3123         calculate D2E/DX2 analytically  !
 ! R128  R(105,106)              1.0849         calculate D2E/DX2 analytically  !
 ! R129  R(105,107)              1.3616         calculate D2E/DX2 analytically  !
 ! R130  R(107,108)              1.01           calculate D2E/DX2 analytically  !
 ! R131  R(107,109)              1.3803         calculate D2E/DX2 analytically  !
 ! R132  R(109,110)              1.0811         calculate D2E/DX2 analytically  !
 ! R133  R(111,112)              1.0966         calculate D2E/DX2 analytically  !
 ! R134  R(111,113)              1.0967         calculate D2E/DX2 analytically  !
 ! R135  R(111,114)              1.0924         calculate D2E/DX2 analytically  !
 ! R136  R(111,115)              1.5199         calculate D2E/DX2 analytically  !
 ! R137  R(115,116)              1.2325         calculate D2E/DX2 analytically  !
 ! R138  R(115,117)              1.2906         calculate D2E/DX2 analytically  !
 ! A1    A(2,1,9)               96.7752         calculate D2E/DX2 analytically  !
 ! A2    A(1,2,3)              109.7389         calculate D2E/DX2 analytically  !
 ! A3    A(1,2,4)              108.8001         calculate D2E/DX2 analytically  !
 ! A4    A(1,2,5)              107.8823         calculate D2E/DX2 analytically  !
 ! A5    A(3,2,4)              111.4602         calculate D2E/DX2 analytically  !
 ! A6    A(3,2,5)              111.4247         calculate D2E/DX2 analytically  !
 ! A7    A(4,2,5)              107.4175         calculate D2E/DX2 analytically  !
 ! A8    A(2,3,6)              110.7103         calculate D2E/DX2 analytically  !
 ! A9    A(2,3,7)              111.0477         calculate D2E/DX2 analytically  !
 ! A10   A(2,3,8)              111.2478         calculate D2E/DX2 analytically  !
 ! A11   A(6,3,7)              107.6711         calculate D2E/DX2 analytically  !
 ! A12   A(6,3,8)              108.276          calculate D2E/DX2 analytically  !
 ! A13   A(7,3,8)              107.746          calculate D2E/DX2 analytically  !
 ! A14   A(2,4,65)             118.8374         calculate D2E/DX2 analytically  !
 ! A15   A(1,9,92)             165.328          calculate D2E/DX2 analytically  !
 ! A16   A(11,10,27)           117.5023         calculate D2E/DX2 analytically  !
 ! A17   A(11,10,28)           114.1455         calculate D2E/DX2 analytically  !
 ! A18   A(11,10,54)           103.4794         calculate D2E/DX2 analytically  !
 ! A19   A(27,10,28)           115.7145         calculate D2E/DX2 analytically  !
 ! A20   A(27,10,54)           107.4791         calculate D2E/DX2 analytically  !
 ! A21   A(28,10,54)            94.6489         calculate D2E/DX2 analytically  !
 ! A22   A(10,11,12)           116.6385         calculate D2E/DX2 analytically  !
 ! A23   A(10,11,19)           107.793          calculate D2E/DX2 analytically  !
 ! A24   A(10,11,20)           107.4223         calculate D2E/DX2 analytically  !
 ! A25   A(12,11,19)           108.9427         calculate D2E/DX2 analytically  !
 ! A26   A(12,11,20)           108.7614         calculate D2E/DX2 analytically  !
 ! A27   A(19,11,20)           106.8677         calculate D2E/DX2 analytically  !
 ! A28   A(11,12,14)           109.3704         calculate D2E/DX2 analytically  !
 ! A29   A(11,12,17)           111.331          calculate D2E/DX2 analytically  !
 ! A30   A(11,12,18)           107.6436         calculate D2E/DX2 analytically  !
 ! A31   A(14,12,17)           110.5399         calculate D2E/DX2 analytically  !
 ! A32   A(14,12,18)           108.7641         calculate D2E/DX2 analytically  !
 ! A33   A(17,12,18)           109.1115         calculate D2E/DX2 analytically  !
 ! A34   A(12,14,16)           115.1285         calculate D2E/DX2 analytically  !
 ! A35   A(12,14,21)           108.0717         calculate D2E/DX2 analytically  !
 ! A36   A(12,14,22)           110.4128         calculate D2E/DX2 analytically  !
 ! A37   A(16,14,21)           107.3055         calculate D2E/DX2 analytically  !
 ! A38   A(16,14,22)           108.7726         calculate D2E/DX2 analytically  !
 ! A39   A(21,14,22)           106.785          calculate D2E/DX2 analytically  !
 ! A40   A(13,16,14)           115.7578         calculate D2E/DX2 analytically  !
 ! A41   A(13,16,15)           127.0058         calculate D2E/DX2 analytically  !
 ! A42   A(14,16,15)           117.2059         calculate D2E/DX2 analytically  !
 ! A43   A(12,17,23)           111.0154         calculate D2E/DX2 analytically  !
 ! A44   A(12,17,24)           111.3692         calculate D2E/DX2 analytically  !
 ! A45   A(12,17,25)           109.7566         calculate D2E/DX2 analytically  !
 ! A46   A(23,17,24)           108.1847         calculate D2E/DX2 analytically  !
 ! A47   A(23,17,25)           107.8985         calculate D2E/DX2 analytically  !
 ! A48   A(24,17,25)           108.512          calculate D2E/DX2 analytically  !
 ! A49   A(12,18,26)           101.9546         calculate D2E/DX2 analytically  !
 ! A50   A(10,27,66)           110.4556         calculate D2E/DX2 analytically  !
 ! A51   A(10,27,75)           129.7675         calculate D2E/DX2 analytically  !
 ! A52   A(10,27,85)           117.847          calculate D2E/DX2 analytically  !
 ! A53   A(66,27,75)           119.7446         calculate D2E/DX2 analytically  !
 ! A54   A(66,27,85)            78.8782         calculate D2E/DX2 analytically  !
 ! A55   A(75,27,85)            75.5517         calculate D2E/DX2 analytically  !
 ! A56   A(30,29,31)           107.5174         calculate D2E/DX2 analytically  !
 ! A57   A(30,29,45)           107.5224         calculate D2E/DX2 analytically  !
 ! A58   A(30,29,46)           110.576          calculate D2E/DX2 analytically  !
 ! A59   A(31,29,45)           114.2479         calculate D2E/DX2 analytically  !
 ! A60   A(31,29,46)           107.9083         calculate D2E/DX2 analytically  !
 ! A61   A(45,29,46)           109.0634         calculate D2E/DX2 analytically  !
 ! A62   A(29,30,35)           105.0079         calculate D2E/DX2 analytically  !
 ! A63   A(29,31,32)           109.6509         calculate D2E/DX2 analytically  !
 ! A64   A(29,31,33)           103.3909         calculate D2E/DX2 analytically  !
 ! A65   A(29,31,47)           112.3334         calculate D2E/DX2 analytically  !
 ! A66   A(32,31,33)           109.6846         calculate D2E/DX2 analytically  !
 ! A67   A(32,31,47)           110.5856         calculate D2E/DX2 analytically  !
 ! A68   A(33,31,47)           110.963          calculate D2E/DX2 analytically  !
 ! A69   A(31,32,48)           104.2898         calculate D2E/DX2 analytically  !
 ! A70   A(31,33,34)           110.4029         calculate D2E/DX2 analytically  !
 ! A71   A(31,33,35)           100.2491         calculate D2E/DX2 analytically  !
 ! A72   A(31,33,49)           109.4391         calculate D2E/DX2 analytically  !
 ! A73   A(34,33,35)           113.5628         calculate D2E/DX2 analytically  !
 ! A74   A(34,33,49)           112.4183         calculate D2E/DX2 analytically  !
 ! A75   A(35,33,49)           110.079          calculate D2E/DX2 analytically  !
 ! A76   A(33,34,50)           107.5592         calculate D2E/DX2 analytically  !
 ! A77   A(30,35,33)           104.6468         calculate D2E/DX2 analytically  !
 ! A78   A(30,35,36)           108.6133         calculate D2E/DX2 analytically  !
 ! A79   A(30,35,51)           110.8379         calculate D2E/DX2 analytically  !
 ! A80   A(33,35,36)           118.7062         calculate D2E/DX2 analytically  !
 ! A81   A(33,35,51)           107.6532         calculate D2E/DX2 analytically  !
 ! A82   A(36,35,51)           106.3584         calculate D2E/DX2 analytically  !
 ! A83   A(35,36,37)           124.2182         calculate D2E/DX2 analytically  !
 ! A84   A(35,36,44)           116.2107         calculate D2E/DX2 analytically  !
 ! A85   A(37,36,44)           119.3975         calculate D2E/DX2 analytically  !
 ! A86   A(36,37,38)           121.8428         calculate D2E/DX2 analytically  !
 ! A87   A(36,37,52)           119.1977         calculate D2E/DX2 analytically  !
 ! A88   A(38,37,52)           118.9583         calculate D2E/DX2 analytically  !
 ! A89   A(37,38,39)           115.8643         calculate D2E/DX2 analytically  !
 ! A90   A(37,38,42)           120.2347         calculate D2E/DX2 analytically  !
 ! A91   A(39,38,42)           123.586          calculate D2E/DX2 analytically  !
 ! A92   A(38,39,40)           120.7564         calculate D2E/DX2 analytically  !
 ! A93   A(38,39,41)           116.6818         calculate D2E/DX2 analytically  !
 ! A94   A(40,39,41)           122.5482         calculate D2E/DX2 analytically  !
 ! A95   A(39,41,53)           115.6806         calculate D2E/DX2 analytically  !
 ! A96   A(39,41,58)           126.2645         calculate D2E/DX2 analytically  !
 ! A97   A(53,41,58)           117.8407         calculate D2E/DX2 analytically  !
 ! A98   A(38,42,43)           115.3269         calculate D2E/DX2 analytically  !
 ! A99   A(38,42,54)           102.0144         calculate D2E/DX2 analytically  !
 ! A100  A(38,42,55)           119.2717         calculate D2E/DX2 analytically  !
 ! A101  A(43,42,54)           103.7684         calculate D2E/DX2 analytically  !
 ! A102  A(43,42,55)           118.1946         calculate D2E/DX2 analytically  !
 ! A103  A(54,42,55)            91.3629         calculate D2E/DX2 analytically  !
 ! A104  A(42,43,44)           120.4231         calculate D2E/DX2 analytically  !
 ! A105  A(42,43,56)           120.214          calculate D2E/DX2 analytically  !
 ! A106  A(44,43,56)           119.2109         calculate D2E/DX2 analytically  !
 ! A107  A(36,44,43)           121.7214         calculate D2E/DX2 analytically  !
 ! A108  A(36,44,57)           115.013          calculate D2E/DX2 analytically  !
 ! A109  A(43,44,57)           123.2394         calculate D2E/DX2 analytically  !
 ! A110  A(29,46,94)           119.4364         calculate D2E/DX2 analytically  !
 ! A111  A(34,50,117)          168.3891         calculate D2E/DX2 analytically  !
 ! A112  A(35,51,94)           139.4699         calculate D2E/DX2 analytically  !
 ! A113  A(10,54,42)           151.4867         calculate D2E/DX2 analytically  !
 ! A114  A(60,59,61)           107.5021         calculate D2E/DX2 analytically  !
 ! A115  A(60,59,62)           110.4028         calculate D2E/DX2 analytically  !
 ! A116  A(60,59,63)           110.3679         calculate D2E/DX2 analytically  !
 ! A117  A(61,59,62)           108.9805         calculate D2E/DX2 analytically  !
 ! A118  A(61,59,63)           109.2176         calculate D2E/DX2 analytically  !
 ! A119  A(62,59,63)           110.3064         calculate D2E/DX2 analytically  !
 ! A120  A(59,63,64)           123.743          calculate D2E/DX2 analytically  !
 ! A121  A(59,63,65)           112.6846         calculate D2E/DX2 analytically  !
 ! A122  A(64,63,65)           123.5671         calculate D2E/DX2 analytically  !
 ! A123  A(63,64,85)           118.8277         calculate D2E/DX2 analytically  !
 ! A124  A(4,65,63)             96.1333         calculate D2E/DX2 analytically  !
 ! A125  A(4,65,66)             75.2908         calculate D2E/DX2 analytically  !
 ! A126  A(63,65,66)           107.9727         calculate D2E/DX2 analytically  !
 ! A127  A(68,67,69)           108.0442         calculate D2E/DX2 analytically  !
 ! A128  A(68,67,70)           107.9079         calculate D2E/DX2 analytically  !
 ! A129  A(68,67,71)           111.1236         calculate D2E/DX2 analytically  !
 ! A130  A(69,67,70)           108.4811         calculate D2E/DX2 analytically  !
 ! A131  A(69,67,71)           110.7719         calculate D2E/DX2 analytically  !
 ! A132  A(70,67,71)           110.4076         calculate D2E/DX2 analytically  !
 ! A133  A(67,71,72)           112.7213         calculate D2E/DX2 analytically  !
 ! A134  A(67,71,73)           112.7706         calculate D2E/DX2 analytically  !
 ! A135  A(67,71,74)           112.056          calculate D2E/DX2 analytically  !
 ! A136  A(72,71,73)           106.9693         calculate D2E/DX2 analytically  !
 ! A137  A(72,71,74)           105.2634         calculate D2E/DX2 analytically  !
 ! A138  A(73,71,74)           106.539          calculate D2E/DX2 analytically  !
 ! A139  A(71,74,75)           114.745          calculate D2E/DX2 analytically  !
 ! A140  A(71,74,76)           110.2136         calculate D2E/DX2 analytically  !
 ! A141  A(71,74,77)           108.5861         calculate D2E/DX2 analytically  !
 ! A142  A(75,74,76)           106.6449         calculate D2E/DX2 analytically  !
 ! A143  A(75,74,77)           108.4504         calculate D2E/DX2 analytically  !
 ! A144  A(76,74,77)           107.9931         calculate D2E/DX2 analytically  !
 ! A145  A(27,75,74)           153.2551         calculate D2E/DX2 analytically  !
 ! A146  A(74,76,83)           161.2219         calculate D2E/DX2 analytically  !
 ! A147  A(74,77,117)          174.3958         calculate D2E/DX2 analytically  !
 ! A148  A(79,78,80)           108.4573         calculate D2E/DX2 analytically  !
 ! A149  A(79,78,81)           107.2135         calculate D2E/DX2 analytically  !
 ! A150  A(79,78,82)           108.6636         calculate D2E/DX2 analytically  !
 ! A151  A(80,78,81)           109.5667         calculate D2E/DX2 analytically  !
 ! A152  A(80,78,82)           113.7367         calculate D2E/DX2 analytically  !
 ! A153  A(81,78,82)           108.9973         calculate D2E/DX2 analytically  !
 ! A154  A(78,82,83)           120.4696         calculate D2E/DX2 analytically  !
 ! A155  A(78,82,84)           116.5386         calculate D2E/DX2 analytically  !
 ! A156  A(83,82,84)           122.917          calculate D2E/DX2 analytically  !
 ! A157  A(76,83,82)           110.5384         calculate D2E/DX2 analytically  !
 ! A158  A(82,84,85)           119.1647         calculate D2E/DX2 analytically  !
 ! A159  A(82,84,86)           120.9072         calculate D2E/DX2 analytically  !
 ! A160  A(85,84,86)           118.7233         calculate D2E/DX2 analytically  !
 ! A161  A(27,85,64)            93.5066         calculate D2E/DX2 analytically  !
 ! A162  A(27,85,84)           122.9969         calculate D2E/DX2 analytically  !
 ! A163  A(64,85,84)           143.4953         calculate D2E/DX2 analytically  !
 ! A164  A(88,87,89)           107.765          calculate D2E/DX2 analytically  !
 ! A165  A(88,87,90)           106.9517         calculate D2E/DX2 analytically  !
 ! A166  A(88,87,91)           111.8658         calculate D2E/DX2 analytically  !
 ! A167  A(89,87,90)           108.4679         calculate D2E/DX2 analytically  !
 ! A168  A(89,87,91)           110.8534         calculate D2E/DX2 analytically  !
 ! A169  A(90,87,91)           110.7717         calculate D2E/DX2 analytically  !
 ! A170  A(87,91,92)           121.9665         calculate D2E/DX2 analytically  !
 ! A171  A(87,91,97)           128.4304         calculate D2E/DX2 analytically  !
 ! A172  A(92,91,97)           109.6026         calculate D2E/DX2 analytically  !
 ! A173  A(9,92,91)            108.3768         calculate D2E/DX2 analytically  !
 ! A174  A(9,92,93)            132.0451         calculate D2E/DX2 analytically  !
 ! A175  A(91,92,93)           105.7174         calculate D2E/DX2 analytically  !
 ! A176  A(92,93,94)           126.1804         calculate D2E/DX2 analytically  !
 ! A177  A(92,93,95)           111.7289         calculate D2E/DX2 analytically  !
 ! A178  A(94,93,95)           122.0513         calculate D2E/DX2 analytically  !
 ! A179  A(46,94,51)            68.2709         calculate D2E/DX2 analytically  !
 ! A180  A(46,94,93)           119.5752         calculate D2E/DX2 analytically  !
 ! A181  A(51,94,93)           127.5232         calculate D2E/DX2 analytically  !
 ! A182  A(93,95,96)           126.599          calculate D2E/DX2 analytically  !
 ! A183  A(93,95,97)           107.0867         calculate D2E/DX2 analytically  !
 ! A184  A(96,95,97)           125.8724         calculate D2E/DX2 analytically  !
 ! A185  A(91,97,95)           105.8507         calculate D2E/DX2 analytically  !
 ! A186  A(91,97,98)           132.0244         calculate D2E/DX2 analytically  !
 ! A187  A(95,97,98)           122.1244         calculate D2E/DX2 analytically  !
 ! A188  A(100,99,101)         108.313          calculate D2E/DX2 analytically  !
 ! A189  A(100,99,102)         107.1752         calculate D2E/DX2 analytically  !
 ! A190  A(100,99,103)         110.4887         calculate D2E/DX2 analytically  !
 ! A191  A(101,99,102)         108.2298         calculate D2E/DX2 analytically  !
 ! A192  A(101,99,103)         111.228          calculate D2E/DX2 analytically  !
 ! A193  A(102,99,103)         111.2597         calculate D2E/DX2 analytically  !
 ! A194  A(99,103,104)         121.4479         calculate D2E/DX2 analytically  !
 ! A195  A(99,103,109)         128.4143         calculate D2E/DX2 analytically  !
 ! A196  A(104,103,109)        110.119          calculate D2E/DX2 analytically  !
 ! A197  A(103,104,105)        105.6246         calculate D2E/DX2 analytically  !
 ! A198  A(104,105,106)        126.3265         calculate D2E/DX2 analytically  !
 ! A199  A(104,105,107)        111.8312         calculate D2E/DX2 analytically  !
 ! A200  A(106,105,107)        121.8279         calculate D2E/DX2 analytically  !
 ! A201  A(105,107,108)        126.4077         calculate D2E/DX2 analytically  !
 ! A202  A(105,107,109)        106.921          calculate D2E/DX2 analytically  !
 ! A203  A(108,107,109)        126.4925         calculate D2E/DX2 analytically  !
 ! A204  A(103,109,107)        105.5012         calculate D2E/DX2 analytically  !
 ! A205  A(103,109,110)        132.1937         calculate D2E/DX2 analytically  !
 ! A206  A(107,109,110)        122.2991         calculate D2E/DX2 analytically  !
 ! A207  A(112,111,113)        106.785          calculate D2E/DX2 analytically  !
 ! A208  A(112,111,114)        109.6231         calculate D2E/DX2 analytically  !
 ! A209  A(112,111,115)        110.0146         calculate D2E/DX2 analytically  !
 ! A210  A(113,111,114)        109.3602         calculate D2E/DX2 analytically  !
 ! A211  A(113,111,115)        109.5033         calculate D2E/DX2 analytically  !
 ! A212  A(114,111,115)        111.4398         calculate D2E/DX2 analytically  !
 ! A213  A(111,115,116)        120.4379         calculate D2E/DX2 analytically  !
 ! A214  A(111,115,117)        114.6111         calculate D2E/DX2 analytically  !
 ! A215  A(116,115,117)        124.9504         calculate D2E/DX2 analytically  !
 ! A216  A(50,117,77)          105.7324         calculate D2E/DX2 analytically  !
 ! A217  A(50,117,115)         120.3878         calculate D2E/DX2 analytically  !
 ! A218  A(77,117,115)         110.497          calculate D2E/DX2 analytically  !
 ! A219  L(27,66,65,4,-1)      175.6731         calculate D2E/DX2 analytically  !
 ! A220  L(27,66,65,4,-2)      178.9252         calculate D2E/DX2 analytically  !
 ! D1    D(9,1,2,3)            152.1412         calculate D2E/DX2 analytically  !
 ! D2    D(9,1,2,4)            -85.6672         calculate D2E/DX2 analytically  !
 ! D3    D(9,1,2,5)             30.5703         calculate D2E/DX2 analytically  !
 ! D4    D(2,1,9,92)          -136.765          calculate D2E/DX2 analytically  !
 ! D5    D(1,2,3,6)            178.1213         calculate D2E/DX2 analytically  !
 ! D6    D(1,2,3,7)             58.5694         calculate D2E/DX2 analytically  !
 ! D7    D(1,2,3,8)            -61.4331         calculate D2E/DX2 analytically  !
 ! D8    D(4,2,3,6)             57.5278         calculate D2E/DX2 analytically  !
 ! D9    D(4,2,3,7)            -62.0242         calculate D2E/DX2 analytically  !
 ! D10   D(4,2,3,8)            177.9733         calculate D2E/DX2 analytically  !
 ! D11   D(5,2,3,6)            -62.4562         calculate D2E/DX2 analytically  !
 ! D12   D(5,2,3,7)            177.9918         calculate D2E/DX2 analytically  !
 ! D13   D(5,2,3,8)             57.9894         calculate D2E/DX2 analytically  !
 ! D14   D(1,2,4,65)            71.009          calculate D2E/DX2 analytically  !
 ! D15   D(3,2,4,65)          -167.8483         calculate D2E/DX2 analytically  !
 ! D16   D(5,2,4,65)           -45.5265         calculate D2E/DX2 analytically  !
 ! D17   D(2,4,65,63)           98.3182         calculate D2E/DX2 analytically  !
 ! D18   D(2,4,65,66)         -154.6653         calculate D2E/DX2 analytically  !
 ! D19   D(1,9,92,91)          -21.6988         calculate D2E/DX2 analytically  !
 ! D20   D(1,9,92,93)         -154.8541         calculate D2E/DX2 analytically  !
 ! D21   D(27,10,11,12)       -155.71           calculate D2E/DX2 analytically  !
 ! D22   D(27,10,11,19)        -32.8632         calculate D2E/DX2 analytically  !
 ! D23   D(27,10,11,20)         81.9779         calculate D2E/DX2 analytically  !
 ! D24   D(28,10,11,12)         63.9857         calculate D2E/DX2 analytically  !
 ! D25   D(28,10,11,19)       -173.1675         calculate D2E/DX2 analytically  !
 ! D26   D(28,10,11,20)        -58.3264         calculate D2E/DX2 analytically  !
 ! D27   D(54,10,11,12)        -37.4803         calculate D2E/DX2 analytically  !
 ! D28   D(54,10,11,19)         85.3665         calculate D2E/DX2 analytically  !
 ! D29   D(54,10,11,20)       -159.7924         calculate D2E/DX2 analytically  !
 ! D30   D(11,10,27,66)       -150.7849         calculate D2E/DX2 analytically  !
 ! D31   D(11,10,27,75)         31.3235         calculate D2E/DX2 analytically  !
 ! D32   D(11,10,27,85)        -62.8358         calculate D2E/DX2 analytically  !
 ! D33   D(28,10,27,66)        -11.0927         calculate D2E/DX2 analytically  !
 ! D34   D(28,10,27,75)        171.0158         calculate D2E/DX2 analytically  !
 ! D35   D(28,10,27,85)         76.8565         calculate D2E/DX2 analytically  !
 ! D36   D(54,10,27,66)         93.1459         calculate D2E/DX2 analytically  !
 ! D37   D(54,10,27,75)        -84.7456         calculate D2E/DX2 analytically  !
 ! D38   D(54,10,27,85)       -178.9049         calculate D2E/DX2 analytically  !
 ! D39   D(11,10,54,42)       -149.5326         calculate D2E/DX2 analytically  !
 ! D40   D(27,10,54,42)        -24.5497         calculate D2E/DX2 analytically  !
 ! D41   D(28,10,54,42)         94.2664         calculate D2E/DX2 analytically  !
 ! D42   D(10,11,12,14)       -175.4218         calculate D2E/DX2 analytically  !
 ! D43   D(10,11,12,17)        -52.9723         calculate D2E/DX2 analytically  !
 ! D44   D(10,11,12,18)         66.5682         calculate D2E/DX2 analytically  !
 ! D45   D(19,11,12,14)         62.3295         calculate D2E/DX2 analytically  !
 ! D46   D(19,11,12,17)       -175.221          calculate D2E/DX2 analytically  !
 ! D47   D(19,11,12,18)        -55.6805         calculate D2E/DX2 analytically  !
 ! D48   D(20,11,12,14)        -53.8109         calculate D2E/DX2 analytically  !
 ! D49   D(20,11,12,17)         68.6387         calculate D2E/DX2 analytically  !
 ! D50   D(20,11,12,18)       -171.8208         calculate D2E/DX2 analytically  !
 ! D51   D(11,12,14,16)       -170.7868         calculate D2E/DX2 analytically  !
 ! D52   D(11,12,14,21)        -50.8754         calculate D2E/DX2 analytically  !
 ! D53   D(11,12,14,22)         65.5834         calculate D2E/DX2 analytically  !
 ! D54   D(17,12,14,16)         66.2919         calculate D2E/DX2 analytically  !
 ! D55   D(17,12,14,21)       -173.7966         calculate D2E/DX2 analytically  !
 ! D56   D(17,12,14,22)        -57.3378         calculate D2E/DX2 analytically  !
 ! D57   D(18,12,14,16)        -53.48           calculate D2E/DX2 analytically  !
 ! D58   D(18,12,14,21)         66.4314         calculate D2E/DX2 analytically  !
 ! D59   D(18,12,14,22)       -177.1098         calculate D2E/DX2 analytically  !
 ! D60   D(11,12,17,23)         64.6265         calculate D2E/DX2 analytically  !
 ! D61   D(11,12,17,24)        -55.9918         calculate D2E/DX2 analytically  !
 ! D62   D(11,12,17,25)       -176.1771         calculate D2E/DX2 analytically  !
 ! D63   D(14,12,17,23)       -173.6006         calculate D2E/DX2 analytically  !
 ! D64   D(14,12,17,24)         65.7811         calculate D2E/DX2 analytically  !
 ! D65   D(14,12,17,25)        -54.4042         calculate D2E/DX2 analytically  !
 ! D66   D(18,12,17,23)        -54.0379         calculate D2E/DX2 analytically  !
 ! D67   D(18,12,17,24)       -174.6562         calculate D2E/DX2 analytically  !
 ! D68   D(18,12,17,25)         65.1585         calculate D2E/DX2 analytically  !
 ! D69   D(11,12,18,26)        157.5586         calculate D2E/DX2 analytically  !
 ! D70   D(14,12,18,26)         39.158          calculate D2E/DX2 analytically  !
 ! D71   D(17,12,18,26)        -81.4984         calculate D2E/DX2 analytically  !
 ! D72   D(12,14,16,13)         30.9649         calculate D2E/DX2 analytically  !
 ! D73   D(12,14,16,15)       -150.9016         calculate D2E/DX2 analytically  !
 ! D74   D(21,14,16,13)        -89.3677         calculate D2E/DX2 analytically  !
 ! D75   D(21,14,16,15)         88.7657         calculate D2E/DX2 analytically  !
 ! D76   D(22,14,16,13)        155.4583         calculate D2E/DX2 analytically  !
 ! D77   D(22,14,16,15)        -26.4083         calculate D2E/DX2 analytically  !
 ! D78   D(10,27,65,4)          50.0287         calculate D2E/DX2 analytically  !
 ! D79   D(10,27,65,63)        141.1553         calculate D2E/DX2 analytically  !
 ! D80   D(75,27,65,4)        -130.3324         calculate D2E/DX2 analytically  !
 ! D81   D(75,27,65,63)        -39.2058         calculate D2E/DX2 analytically  !
 ! D82   D(85,27,65,4)         -65.4425         calculate D2E/DX2 analytically  !
 ! D83   D(85,27,65,63)         25.6841         calculate D2E/DX2 analytically  !
 ! D84   D(10,27,75,74)       -169.9752         calculate D2E/DX2 analytically  !
 ! D85   D(66,27,75,74)         12.3001         calculate D2E/DX2 analytically  !
 ! D86   D(85,27,75,74)        -55.5734         calculate D2E/DX2 analytically  !
 ! D87   D(10,27,85,64)       -134.6049         calculate D2E/DX2 analytically  !
 ! D88   D(10,27,85,84)         45.0866         calculate D2E/DX2 analytically  !
 ! D89   D(66,27,85,64)        -27.2095         calculate D2E/DX2 analytically  !
 ! D90   D(66,27,85,84)        152.4819         calculate D2E/DX2 analytically  !
 ! D91   D(75,27,85,64)         97.736          calculate D2E/DX2 analytically  !
 ! D92   D(75,27,85,84)        -82.5726         calculate D2E/DX2 analytically  !
 ! D93   D(31,29,30,35)         28.557          calculate D2E/DX2 analytically  !
 ! D94   D(45,29,30,35)        152.011          calculate D2E/DX2 analytically  !
 ! D95   D(46,29,30,35)        -89.0178         calculate D2E/DX2 analytically  !
 ! D96   D(30,29,31,32)       -119.16           calculate D2E/DX2 analytically  !
 ! D97   D(30,29,31,33)         -2.2443         calculate D2E/DX2 analytically  !
 ! D98   D(30,29,31,47)        117.451          calculate D2E/DX2 analytically  !
 ! D99   D(45,29,31,32)        121.602          calculate D2E/DX2 analytically  !
 ! D100  D(45,29,31,33)       -121.4823         calculate D2E/DX2 analytically  !
 ! D101  D(45,29,31,47)         -1.787          calculate D2E/DX2 analytically  !
 ! D102  D(46,29,31,32)          0.1347         calculate D2E/DX2 analytically  !
 ! D103  D(46,29,31,33)        117.0504         calculate D2E/DX2 analytically  !
 ! D104  D(46,29,31,47)       -123.2543         calculate D2E/DX2 analytically  !
 ! D105  D(30,29,46,94)         32.5445         calculate D2E/DX2 analytically  !
 ! D106  D(31,29,46,94)        -84.7901         calculate D2E/DX2 analytically  !
 ! D107  D(45,29,46,94)        150.5774         calculate D2E/DX2 analytically  !
 ! D108  D(29,30,35,33)        -44.0556         calculate D2E/DX2 analytically  !
 ! D109  D(29,30,35,36)       -171.7807         calculate D2E/DX2 analytically  !
 ! D110  D(29,30,35,51)         71.7204         calculate D2E/DX2 analytically  !
 ! D111  D(29,31,32,48)        148.5657         calculate D2E/DX2 analytically  !
 ! D112  D(33,31,32,48)         35.678          calculate D2E/DX2 analytically  !
 ! D113  D(47,31,32,48)        -87.0228         calculate D2E/DX2 analytically  !
 ! D114  D(29,31,33,34)       -142.3413         calculate D2E/DX2 analytically  !
 ! D115  D(29,31,33,35)        -22.2962         calculate D2E/DX2 analytically  !
 ! D116  D(29,31,33,49)         93.4118         calculate D2E/DX2 analytically  !
 ! D117  D(32,31,33,34)        -25.4494         calculate D2E/DX2 analytically  !
 ! D118  D(32,31,33,35)         94.5958         calculate D2E/DX2 analytically  !
 ! D119  D(32,31,33,49)       -149.6962         calculate D2E/DX2 analytically  !
 ! D120  D(47,31,33,34)         97.0275         calculate D2E/DX2 analytically  !
 ! D121  D(47,31,33,35)       -142.9274         calculate D2E/DX2 analytically  !
 ! D122  D(47,31,33,49)        -27.2194         calculate D2E/DX2 analytically  !
 ! D123  D(31,33,34,50)       -132.5714         calculate D2E/DX2 analytically  !
 ! D124  D(35,33,34,50)        115.7548         calculate D2E/DX2 analytically  !
 ! D125  D(49,33,34,50)        -10.0539         calculate D2E/DX2 analytically  !
 ! D126  D(31,33,35,30)         40.8496         calculate D2E/DX2 analytically  !
 ! D127  D(31,33,35,36)        162.1317         calculate D2E/DX2 analytically  !
 ! D128  D(31,33,35,51)        -77.1208         calculate D2E/DX2 analytically  !
 ! D129  D(34,33,35,30)        158.5827         calculate D2E/DX2 analytically  !
 ! D130  D(34,33,35,36)        -80.1352         calculate D2E/DX2 analytically  !
 ! D131  D(34,33,35,51)         40.6123         calculate D2E/DX2 analytically  !
 ! D132  D(49,33,35,30)        -74.3757         calculate D2E/DX2 analytically  !
 ! D133  D(49,33,35,36)         46.9063         calculate D2E/DX2 analytically  !
 ! D134  D(49,33,35,51)        167.6538         calculate D2E/DX2 analytically  !
 ! D135  D(33,34,50,117)       -19.9925         calculate D2E/DX2 analytically  !
 ! D136  D(30,35,36,37)        118.2423         calculate D2E/DX2 analytically  !
 ! D137  D(30,35,36,44)        -66.5903         calculate D2E/DX2 analytically  !
 ! D138  D(33,35,36,37)         -1.009          calculate D2E/DX2 analytically  !
 ! D139  D(33,35,36,44)        174.1584         calculate D2E/DX2 analytically  !
 ! D140  D(51,35,36,37)       -122.4136         calculate D2E/DX2 analytically  !
 ! D141  D(51,35,36,44)         52.7538         calculate D2E/DX2 analytically  !
 ! D142  D(30,35,51,94)          6.9256         calculate D2E/DX2 analytically  !
 ! D143  D(33,35,51,94)        120.8202         calculate D2E/DX2 analytically  !
 ! D144  D(36,35,51,94)       -110.9562         calculate D2E/DX2 analytically  !
 ! D145  D(35,36,37,38)        174.3416         calculate D2E/DX2 analytically  !
 ! D146  D(35,36,37,52)         -6.0593         calculate D2E/DX2 analytically  !
 ! D147  D(44,36,37,38)         -0.6815         calculate D2E/DX2 analytically  !
 ! D148  D(44,36,37,52)        178.9175         calculate D2E/DX2 analytically  !
 ! D149  D(35,36,44,43)       -174.7538         calculate D2E/DX2 analytically  !
 ! D150  D(35,36,44,57)          7.053          calculate D2E/DX2 analytically  !
 ! D151  D(37,36,44,43)          0.66           calculate D2E/DX2 analytically  !
 ! D152  D(37,36,44,57)       -177.5331         calculate D2E/DX2 analytically  !
 ! D153  D(36,37,38,39)       -179.5186         calculate D2E/DX2 analytically  !
 ! D154  D(36,37,38,42)         -5.7349         calculate D2E/DX2 analytically  !
 ! D155  D(52,37,38,39)          0.8814         calculate D2E/DX2 analytically  !
 ! D156  D(52,37,38,42)        174.6651         calculate D2E/DX2 analytically  !
 ! D157  D(37,38,39,40)        -15.4721         calculate D2E/DX2 analytically  !
 ! D158  D(37,38,39,41)        163.2156         calculate D2E/DX2 analytically  !
 ! D159  D(42,38,39,40)        170.9758         calculate D2E/DX2 analytically  !
 ! D160  D(42,38,39,41)        -10.3364         calculate D2E/DX2 analytically  !
 ! D161  D(37,38,42,43)         11.4107         calculate D2E/DX2 analytically  !
 ! D162  D(37,38,42,54)       -100.3003         calculate D2E/DX2 analytically  !
 ! D163  D(37,38,42,55)        161.2369         calculate D2E/DX2 analytically  !
 ! D164  D(39,38,42,43)       -175.3061         calculate D2E/DX2 analytically  !
 ! D165  D(39,38,42,54)         72.9829         calculate D2E/DX2 analytically  !
 ! D166  D(39,38,42,55)        -25.4799         calculate D2E/DX2 analytically  !
 ! D167  D(38,39,41,53)        179.2176         calculate D2E/DX2 analytically  !
 ! D168  D(38,39,41,58)         -6.2464         calculate D2E/DX2 analytically  !
 ! D169  D(40,39,41,53)         -2.1202         calculate D2E/DX2 analytically  !
 ! D170  D(40,39,41,58)        172.4158         calculate D2E/DX2 analytically  !
 ! D171  D(38,42,43,44)        -11.4546         calculate D2E/DX2 analytically  !
 ! D172  D(38,42,43,56)        173.0618         calculate D2E/DX2 analytically  !
 ! D173  D(54,42,43,44)         99.221          calculate D2E/DX2 analytically  !
 ! D174  D(54,42,43,56)        -76.2627         calculate D2E/DX2 analytically  !
 ! D175  D(55,42,43,44)       -161.6218         calculate D2E/DX2 analytically  !
 ! D176  D(55,42,43,56)         22.8946         calculate D2E/DX2 analytically  !
 ! D177  D(38,42,54,10)         46.7449         calculate D2E/DX2 analytically  !
 ! D178  D(43,42,54,10)        -73.4173         calculate D2E/DX2 analytically  !
 ! D179  D(55,42,54,10)        167.0834         calculate D2E/DX2 analytically  !
 ! D180  D(42,43,44,36)          5.7644         calculate D2E/DX2 analytically  !
 ! D181  D(42,43,44,57)       -176.1934         calculate D2E/DX2 analytically  !
 ! D182  D(56,43,44,36)       -178.707          calculate D2E/DX2 analytically  !
 ! D183  D(56,43,44,57)         -0.6647         calculate D2E/DX2 analytically  !
 ! D184  D(29,46,94,51)         16.111          calculate D2E/DX2 analytically  !
 ! D185  D(29,46,94,93)       -105.7409         calculate D2E/DX2 analytically  !
 ! D186  D(34,50,117,77)      -100.5892         calculate D2E/DX2 analytically  !
 ! D187  D(34,50,117,115)      133.4727         calculate D2E/DX2 analytically  !
 ! D188  D(35,51,94,46)        -41.5113         calculate D2E/DX2 analytically  !
 ! D189  D(35,51,94,93)         69.8259         calculate D2E/DX2 analytically  !
 ! D190  D(60,59,63,64)       -133.8826         calculate D2E/DX2 analytically  !
 ! D191  D(60,59,63,65)         45.2975         calculate D2E/DX2 analytically  !
 ! D192  D(61,59,63,64)        108.1387         calculate D2E/DX2 analytically  !
 ! D193  D(61,59,63,65)        -72.6813         calculate D2E/DX2 analytically  !
 ! D194  D(62,59,63,64)        -11.6138         calculate D2E/DX2 analytically  !
 ! D195  D(62,59,63,65)        167.5662         calculate D2E/DX2 analytically  !
 ! D196  D(59,63,64,85)        146.6196         calculate D2E/DX2 analytically  !
 ! D197  D(65,63,64,85)        -32.4724         calculate D2E/DX2 analytically  !
 ! D198  D(59,63,65,4)        -106.5121         calculate D2E/DX2 analytically  !
 ! D199  D(59,63,65,66)        176.998          calculate D2E/DX2 analytically  !
 ! D200  D(64,63,65,4)          72.6696         calculate D2E/DX2 analytically  !
 ! D201  D(64,63,65,66)         -3.8203         calculate D2E/DX2 analytically  !
 ! D202  D(63,64,85,27)         47.8665         calculate D2E/DX2 analytically  !
 ! D203  D(63,64,85,84)       -131.6985         calculate D2E/DX2 analytically  !
 ! D204  D(68,67,71,72)        176.2497         calculate D2E/DX2 analytically  !
 ! D205  D(68,67,71,73)        -62.4897         calculate D2E/DX2 analytically  !
 ! D206  D(68,67,71,74)         57.7208         calculate D2E/DX2 analytically  !
 ! D207  D(69,67,71,72)         56.1379         calculate D2E/DX2 analytically  !
 ! D208  D(69,67,71,73)        177.3985         calculate D2E/DX2 analytically  !
 ! D209  D(69,67,71,74)        -62.391          calculate D2E/DX2 analytically  !
 ! D210  D(70,67,71,72)        -64.051          calculate D2E/DX2 analytically  !
 ! D211  D(70,67,71,73)         57.2096         calculate D2E/DX2 analytically  !
 ! D212  D(70,67,71,74)        177.4202         calculate D2E/DX2 analytically  !
 ! D213  D(67,71,74,75)        -67.8564         calculate D2E/DX2 analytically  !
 ! D214  D(67,71,74,76)         52.5281         calculate D2E/DX2 analytically  !
 ! D215  D(67,71,74,77)        170.634          calculate D2E/DX2 analytically  !
 ! D216  D(72,71,74,75)        169.2863         calculate D2E/DX2 analytically  !
 ! D217  D(72,71,74,76)        -70.3291         calculate D2E/DX2 analytically  !
 ! D218  D(72,71,74,77)         47.7767         calculate D2E/DX2 analytically  !
 ! D219  D(73,71,74,75)         55.9192         calculate D2E/DX2 analytically  !
 ! D220  D(73,71,74,76)        176.3038         calculate D2E/DX2 analytically  !
 ! D221  D(73,71,74,77)        -65.5904         calculate D2E/DX2 analytically  !
 ! D222  D(71,74,75,27)       -178.9691         calculate D2E/DX2 analytically  !
 ! D223  D(76,74,75,27)         58.6947         calculate D2E/DX2 analytically  !
 ! D224  D(77,74,75,27)        -57.3854         calculate D2E/DX2 analytically  !
 ! D225  D(71,74,76,83)        -53.2909         calculate D2E/DX2 analytically  !
 ! D226  D(75,74,76,83)         71.8535         calculate D2E/DX2 analytically  !
 ! D227  D(77,74,76,83)       -171.761          calculate D2E/DX2 analytically  !
 ! D228  D(74,76,83,82)        -57.9845         calculate D2E/DX2 analytically  !
 ! D229  D(79,78,82,83)        -74.6169         calculate D2E/DX2 analytically  !
 ! D230  D(79,78,82,84)        102.3303         calculate D2E/DX2 analytically  !
 ! D231  D(80,78,82,83)        164.4804         calculate D2E/DX2 analytically  !
 ! D232  D(80,78,82,84)        -18.5724         calculate D2E/DX2 analytically  !
 ! D233  D(81,78,82,83)         41.9113         calculate D2E/DX2 analytically  !
 ! D234  D(81,78,82,84)       -141.1415         calculate D2E/DX2 analytically  !
 ! D235  D(78,82,83,76)        141.6748         calculate D2E/DX2 analytically  !
 ! D236  D(84,82,83,76)        -35.0715         calculate D2E/DX2 analytically  !
 ! D237  D(78,82,84,85)        172.7684         calculate D2E/DX2 analytically  !
 ! D238  D(78,82,84,86)          5.4699         calculate D2E/DX2 analytically  !
 ! D239  D(83,82,84,85)        -10.3662         calculate D2E/DX2 analytically  !
 ! D240  D(83,82,84,86)       -177.6647         calculate D2E/DX2 analytically  !
 ! D241  D(82,84,85,27)        118.291          calculate D2E/DX2 analytically  !
 ! D242  D(82,84,85,64)        -62.2267         calculate D2E/DX2 analytically  !
 ! D243  D(86,84,85,27)        -74.1316         calculate D2E/DX2 analytically  !
 ! D244  D(86,84,85,64)        105.3507         calculate D2E/DX2 analytically  !
 ! D245  D(88,87,91,92)        -70.6046         calculate D2E/DX2 analytically  !
 ! D246  D(88,87,91,97)        109.7033         calculate D2E/DX2 analytically  !
 ! D247  D(89,87,91,92)        169.0853         calculate D2E/DX2 analytically  !
 ! D248  D(89,87,91,97)        -10.6067         calculate D2E/DX2 analytically  !
 ! D249  D(90,87,91,92)         48.6192         calculate D2E/DX2 analytically  !
 ! D250  D(90,87,91,97)       -131.0729         calculate D2E/DX2 analytically  !
 ! D251  D(87,91,92,9)          34.8592         calculate D2E/DX2 analytically  !
 ! D252  D(87,91,92,93)       -179.3893         calculate D2E/DX2 analytically  !
 ! D253  D(97,91,92,9)        -145.3969         calculate D2E/DX2 analytically  !
 ! D254  D(97,91,92,93)          0.3546         calculate D2E/DX2 analytically  !
 ! D255  D(87,91,97,95)       -179.8929         calculate D2E/DX2 analytically  !
 ! D256  D(87,91,97,98)         -0.17           calculate D2E/DX2 analytically  !
 ! D257  D(92,91,97,95)          0.3844         calculate D2E/DX2 analytically  !
 ! D258  D(92,91,97,98)       -179.8927         calculate D2E/DX2 analytically  !
 ! D259  D(9,92,93,94)         -49.2403         calculate D2E/DX2 analytically  !
 ! D260  D(9,92,93,95)         133.0193         calculate D2E/DX2 analytically  !
 ! D261  D(91,92,93,94)        176.7474         calculate D2E/DX2 analytically  !
 ! D262  D(91,92,93,95)         -0.993          calculate D2E/DX2 analytically  !
 ! D263  D(92,93,94,46)        173.6475         calculate D2E/DX2 analytically  !
 ! D264  D(92,93,94,51)         89.4384         calculate D2E/DX2 analytically  !
 ! D265  D(95,93,94,46)         -8.8292         calculate D2E/DX2 analytically  !
 ! D266  D(95,93,94,51)        -93.0383         calculate D2E/DX2 analytically  !
 ! D267  D(92,93,95,96)        173.9459         calculate D2E/DX2 analytically  !
 ! D268  D(92,93,95,97)          1.2534         calculate D2E/DX2 analytically  !
 ! D269  D(94,93,95,96)         -3.9023         calculate D2E/DX2 analytically  !
 ! D270  D(94,93,95,97)       -176.5948         calculate D2E/DX2 analytically  !
 ! D271  D(93,95,97,91)         -0.9581         calculate D2E/DX2 analytically  !
 ! D272  D(93,95,97,98)        179.285          calculate D2E/DX2 analytically  !
 ! D273  D(96,95,97,91)       -173.7186         calculate D2E/DX2 analytically  !
 ! D274  D(96,95,97,98)          6.5245         calculate D2E/DX2 analytically  !
 ! D275  D(100,99,103,104)     -57.9784         calculate D2E/DX2 analytically  !
 ! D276  D(100,99,103,109)     120.2825         calculate D2E/DX2 analytically  !
 ! D277  D(101,99,103,104)    -178.3088         calculate D2E/DX2 analytically  !
 ! D278  D(101,99,103,109)      -0.0479         calculate D2E/DX2 analytically  !
 ! D279  D(102,99,103,104)      60.9448         calculate D2E/DX2 analytically  !
 ! D280  D(102,99,103,109)    -120.7942         calculate D2E/DX2 analytically  !
 ! D281  D(99,103,104,105)     178.6915         calculate D2E/DX2 analytically  !
 ! D282  D(109,103,104,105)      0.1426         calculate D2E/DX2 analytically  !
 ! D283  D(99,103,109,107)    -178.2136         calculate D2E/DX2 analytically  !
 ! D284  D(99,103,109,110)       2.6933         calculate D2E/DX2 analytically  !
 ! D285  D(104,103,109,107)      0.2064         calculate D2E/DX2 analytically  !
 ! D286  D(104,103,109,110)   -178.8867         calculate D2E/DX2 analytically  !
 ! D287  D(103,104,105,106)   -179.0829         calculate D2E/DX2 analytically  !
 ! D288  D(103,104,105,107)     -0.4533         calculate D2E/DX2 analytically  !
 ! D289  D(104,105,107,108)    175.9671         calculate D2E/DX2 analytically  !
 ! D290  D(104,105,107,109)      0.5913         calculate D2E/DX2 analytically  !
 ! D291  D(106,105,107,108)     -5.3323         calculate D2E/DX2 analytically  !
 ! D292  D(106,105,107,109)    179.2919         calculate D2E/DX2 analytically  !
 ! D293  D(105,107,109,103)     -0.4648         calculate D2E/DX2 analytically  !
 ! D294  D(105,107,109,110)    178.7403         calculate D2E/DX2 analytically  !
 ! D295  D(108,107,109,103)   -175.8355         calculate D2E/DX2 analytically  !
 ! D296  D(108,107,109,110)      3.3696         calculate D2E/DX2 analytically  !
 ! D297  D(112,111,115,116)   -125.5578         calculate D2E/DX2 analytically  !
 ! D298  D(112,111,115,117)     54.7085         calculate D2E/DX2 analytically  !
 ! D299  D(113,111,115,116)    117.373          calculate D2E/DX2 analytically  !
 ! D300  D(113,111,115,117)    -62.3607         calculate D2E/DX2 analytically  !
 ! D301  D(114,111,115,116)     -3.7527         calculate D2E/DX2 analytically  !
 ! D302  D(114,111,115,117)    176.5136         calculate D2E/DX2 analytically  !
 ! D303  D(111,115,117,50)     -40.1799         calculate D2E/DX2 analytically  !
 ! D304  D(111,115,117,77)    -163.8758         calculate D2E/DX2 analytically  !
 ! D305  D(116,115,117,50)     140.1003         calculate D2E/DX2 analytically  !
 ! D306  D(116,115,117,77)      16.4044         calculate D2E/DX2 analytically  !
 --------------------------------------------------------------------------------
 Trust Radius=3.00D-01 FncErr=1.00D-07 GrdErr=1.00D-07
 Number of steps in this run=   2 maximum allowed number of steps=   2.
 GradGradGradGradGradGradGradGradGradGradGradGradGradGradGradGradGradGrad

 Symmetry turned off by external request.
 Stoichiometry    C34H61N8O13S(1-)
 Framework group  C1[X(C34H61N8O13S)]
 Deg. of freedom   345
 Full point group                 C1      NOp   1
                         Z-Matrix orientation:                         
 ---------------------------------------------------------------------
 Center     Atomic      Atomic             Coordinates (Angstroms)
 Number     Number       Type             X           Y           Z
 ---------------------------------------------------------------------
      1         16           0      -14.119553   -2.077617    0.405228
      2          6           0      -12.776450   -1.968836    1.655257
      3          6           0      -12.849908   -3.157184    2.588998
      4          1           0      -11.810768   -1.926356    1.134300
      5          1           0      -12.897849   -1.025587    2.198004
      6          1           0      -12.034766   -3.125687    3.321496
      7          1           0      -12.763127   -4.100343    2.034287
      8          1           0      -13.799928   -3.176197    3.133083
      9          1           0      -14.244853   -0.740010    0.187365
     10          6           0      -10.664244   -2.669568   -1.500543
     11          6           0      -10.098464   -4.074980   -1.433166
     12          6           0      -10.812656   -5.140221   -2.259464
     13          8           0      -10.970102   -7.302026   -4.094397
     14          6           0      -10.180018   -6.506825   -1.982197
     15          8           0      -10.642387   -8.796776   -2.446790
     16          6           0      -10.649894   -7.648051   -2.911654
     17          6           0      -12.308315   -5.170251   -1.953526
     18          8           0      -10.623773   -4.817763   -3.637406
     19          1           0       -9.043099   -4.028302   -1.745294
     20          1           0      -10.105690   -4.383751   -0.373281
     21          1           0       -9.089603   -6.410342   -2.107112
     22          1           0      -10.354535   -6.805185   -0.940522
     23          1           0      -12.790645   -4.232081   -2.255494
     24          1           0      -12.494680   -5.322021   -0.881435
     25          1           0      -12.783389   -5.986758   -2.508133
     26          1           0      -10.767714   -5.710657   -4.082417
     27          8           0       -9.856194   -1.682072   -1.234718
     28          1           0      -11.697445   -2.573393   -1.090633
     29          6           0      -11.788912    4.391994   -2.812332
     30          8           0      -11.965849    3.083606   -3.342916
     31          6           0      -10.415578    4.435112   -2.142870
     32          8           0      -10.565290    4.724808   -0.774099
     33          6           0       -9.888163    2.993090   -2.314991
     34          8           0       -9.188710    2.597284   -1.187835
     35          6           0      -11.200409    2.246217   -2.510443
     36          7           0      -11.166297    0.918468   -3.094569
     37          6           0      -10.035890    0.294794   -3.501976
     38          6           0      -10.044598   -1.002132   -3.941608
     39          6           0       -8.725250   -1.559188   -4.346951
     40          8           0       -7.764392   -0.816434   -4.553446
     41          7           0       -8.638919   -2.904469   -4.445811
     42          6           0      -11.247665   -1.783112   -3.866712
     43          6           0      -12.446663   -1.041879   -3.556415
     44          6           0      -12.369072    0.237417   -3.133787
     45          1           0      -11.909264    5.100902   -3.636929
     46          1           0      -12.549498    4.603903   -2.040736
     47          1           0       -9.740072    5.161103   -2.620472
     48          1           0       -9.824714    4.258015   -0.347172
     49          1           0       -9.278358    2.932507   -3.230794
     50          1           0       -8.325545    2.185864   -1.495729
     51          1           0      -11.674075    2.138005   -1.520902
     52          1           0       -9.093684    0.839740   -3.486495
     53          1           0       -7.740476   -3.265496   -4.733769
     54          1           0      -11.024784   -2.552329   -2.718131
     55          1           0      -11.340646   -2.680824   -4.481540
     56          1           0      -13.415301   -1.530702   -3.590554
     57          1           0      -13.236052    0.818235   -2.830772
     58          1           0       -9.365623   -3.580675   -4.183102
     59          6           0      -11.074932    1.931740    1.464290
     60          1           0      -12.115812    1.689327    1.703604
     61          1           0      -11.084187    2.799050    0.793325
     62          1           0      -10.526495    2.190559    2.371226
     63          6           0      -10.417970    0.779644    0.771045
     64          8           0       -9.310592    0.356229    1.060722
     65          8           0      -11.175403    0.257162   -0.180306
     66          1           0      -10.640060   -0.486855   -0.637653
     67          6           0       -5.604000   -3.079799   -1.504899
     68          1           0       -6.478961   -3.745216   -1.512843
     69          1           0       -5.275217   -2.963602   -0.465671
     70          1           0       -4.804404   -3.568789   -2.068954
     71          6           0       -5.935212   -1.736515   -2.116108
     72          1           0       -5.100158   -1.029842   -2.062399
     73          1           0       -6.224299   -1.809970   -3.169194
     74          7           0       -7.062117   -1.065432   -1.413312
     75          1           0       -7.983395   -1.530944   -1.525823
     76          1           0       -6.873483   -1.021674   -0.392571
     77          1           0       -7.141793   -0.073045   -1.774069
     78          6           0       -6.794100   -3.520002    2.548501
     79          1           0       -6.258150   -4.232703    1.911086
     80          1           0       -7.601131   -4.051751    3.059749
     81          1           0       -6.079661   -3.143939    3.284804
     82          6           0       -7.265859   -2.380042    1.700933
     83          8           0       -6.468249   -1.525002    1.300033
     84          7           0       -8.563564   -2.383052    1.360605
     85          1           0       -8.953874   -1.570901    0.878742
     86          1           0       -9.195000   -3.075077    1.733114
     87          6           0      -17.194904    0.061101   -0.158993
     88          1           0      -16.911348   -0.925008   -0.548090
     89          1           0      -18.214194    0.272752   -0.496488
     90          1           0      -17.200179   -0.016145    0.933736
     91          6           0      -16.255162    1.126469   -0.608949
     92          7           0      -14.962460    1.210725   -0.130775
     93          6           0      -14.431964    2.258538   -0.721218
     94          1           0      -13.437148    2.657688   -0.546439
     95          7           0      -15.303665    2.848258   -1.574732
     96          1           0      -15.162007    3.713834   -2.078976
     97          6           0      -16.481920    2.140598   -1.502329
     98          1           0      -17.353087    2.413449   -2.081901
     99          6           0      -17.776981    5.258091    0.027088
    100          1           0      -17.808633    4.191610    0.282208
    101          1           0      -18.504035    5.442761   -0.770098
    102          1           0      -18.095313    5.813280    0.916805
    103          6           0      -16.406046    5.652386   -0.392610
    104          7           0      -15.321620    5.477396    0.438798
    105          6           0      -14.281981    5.897027   -0.243255
    106          1           0      -13.250318    5.896220    0.092292
    107          7           0      -14.632582    6.329460   -1.485836
    108          1           0      -14.019085    6.748773   -2.169903
    109          6           0      -16.001057    6.182764   -1.590990
    110          1           0      -16.546641    6.472773   -2.478090
    111          6           0       -5.886001    3.525097   -2.199000
    112          1           0       -6.534332    3.945061   -1.420655
    113          1           0       -6.272339    3.883948   -3.160630
    114          1           0       -4.864797    3.887734   -2.060926
    115          6           0       -5.946064    2.006865   -2.162732
    116          8           0       -4.912228    1.343273   -2.062702
    117          8           0       -7.135621    1.513802   -2.249336
 ---------------------------------------------------------------------
 Rotational constants (GHZ):      0.0558490      0.0320374      0.0259309
 Standard basis: 6-31G(d,p) (6D, 7F)
 Integral buffers will be    131072 words long.
 Raffenetti 2 integral format.
 Two-electron integral symmetry is turned off.
  1149 basis functions,  2019 primitive gaussians,  1149 cartesian basis functions
   221 alpha electrons      221 beta electrons
       nuclear repulsion energy      9511.5773449356 Hartrees.
 NAtoms=  117 NActive=  117 NUniq=  117 SFac= 7.50D-01 NAtFMM=   80 NAOKFM=T Big=T
 Using the following non-standard input for PCM:
 eps=4
 --- end of non-standard input.
 ------------------------------------------------------------------------------
 Polarizable Continuum Model (PCM)
 =================================
 Model                : PCM.
 Atomic radii         : UFF (Universal Force Field).
 Polarization charges : Total charges.
 Charge compensation  : None.
 Solution method      : Matrix inversion.
 Cavity type          : Scaled VdW (van der Waals Surface) (Alpha=1.100).
 Cavity algorithm     : GePol (No added spheres)
                        Default sphere list used, NSphG=  117.
                        Lebedev-Laikov grids with approx.  5.0 points / Ang**2.
                        Smoothing algorithm: Karplus/York (Gamma=1.0000).
                        Polarization charges: spherical gaussians, with
                                              point-specific exponents (IZeta= 3).
                        Self-potential: point-specific (ISelfS= 7).
                        Self-field    : sphere-specific E.n sum rule (ISelfD= 2).
 1st derivatives      : Analytical E(r).r(x)/FMM algorithm (CHGder, D1EAlg=3).
                        Cavity 1st derivative terms included.
 2nd derivatives      : Analytical E(r).r(xy)/FMM algorithm (CHGder, D2EAlg=3).
                        Cavity 2nd derivative terms included.
 Solvent              : Water, Eps=   4.000000 Eps(inf)=   1.777849
 ------------------------------------------------------------------------------
 One-electron integrals computed using PRISM.
 NBasis=  1149 RedAO= T  NBF=  1149
 NBsUse=  1149 1.00D-06 NBFU=  1149
 Harris functional with IExCor= 1009 diagonalized for initial guess.
 ExpMin= 1.17D-01 ExpMax= 2.19D+04 ExpMxC= 3.30D+03 IAcc=1 IRadAn=         1 AccDes= 0.00D+00
 HarFok:  IExCor= 1009 AccDes= 0.00D+00 IRadAn=         1 IDoV= 1
 ScaDFX=  1.000000  1.000000  1.000000  1.000000
 FoFCou: FMM=F IPFlag=           0 FMFlag=      100000 FMFlg1=        2001
         NFxFlg=           0 DoJE=T BraDBF=F KetDBF=T FulRan=T
         Omega=  0.000000  0.000000  1.000000  0.000000  0.000000 ICntrl=     500 IOpCl=  0
         NMat0=    1 NMatS0=    1 NMatT0=    0 NMatD0=    1 NMtDS0=    0 NMtDT0=    0
         I1Cent=           4 NGrid=           0.
 Symmetry not used in FoFCou.
 Requested convergence on RMS density matrix=1.00D-08 within 128 cycles.
 Requested convergence on MAX density matrix=1.00D-06.
 Requested convergence on             energy=1.00D-06.
 No special actions if energy rises.
 Error on total polarization charges =  0.01078
 SCF Done:  E(RM06) =  -3145.07564299     A.U. after   14 cycles
             Convg  =    0.5968D-08             -V/T =  2.0091
 Range of M.O.s used for correlation:     1  1149
 NBasis=  1149 NAE=   221 NBE=   221 NFC=     0 NFV=     0
 NROrb=   1149 NOA=   221 NOB=   221 NVA=   928 NVB=   928
 PrsmSu:  requested number of processors reduced to:   2 ShMem   1 Linda.
 Symmetrizing basis deriv contribution to polar:
 IMax=3 JMax=2 DiffMx= 0.00D+00
 G2DrvN: will do    24 centers at a time, making    5 passes doing MaxLOS=2.
 Calling FoFCou, ICntrl=  3107 FMM=T I1Cent=   0 AccDes= 0.00D+00.
 Calling FoFCou, ICntrl=  3107 FMM=T I1Cent=   0 AccDes= 0.00D+00.
 Calling FoFCou, ICntrl=  3107 FMM=T I1Cent=   0 AccDes= 0.00D+00.
 Calling FoFCou, ICntrl=  3107 FMM=T I1Cent=   0 AccDes= 0.00D+00.
 Calling FoFCou, ICntrl=  3107 FMM=T I1Cent=   0 AccDes= 0.00D+00.
 FoFDir/FoFCou used for L=0 through L=2.
 G2PCM: DoFxE=T DoFxN=T DoGrad=T DoPD/DQ/DG=FFF NFrqRd=   0 IEInf=0 DoCFld=F IF1Alg=4.
 CoulSu:  requested number of processors reduced to:   2 ShMem   1 Linda.
 CoulSu:  requested number of processors reduced to:   2 ShMem   1 Linda.
 CoulSu:  requested number of processors reduced to:   2 ShMem   1 Linda.
 End of G2Drv Frequency-dependent properties file   721 does not exist.
 End of G2Drv Frequency-dependent properties file   722 does not exist.
          IDoAtm=11111111111111111111111111111111111111111111111111
          IDoAtm=11111111111111111111111111111111111111111111111111
          IDoAtm=11111111111111111
 NEqPCM:  Using equilibrium solvation (IEInf=0, Eps=   4.0000, EpsInf=   1.7778)
          Differentiating once with respect to electric field.
                with respect to dipole field.
          Differentiating once with respect to nuclear coordinates.
          There are   354 degrees of freedom in the 1st order CPHF.  IDoFFX=5.
    354 vectors produced by pass  0 Test12= 2.05D-13 1.00D-09 XBig12= 4.22D+02 7.96D+00.
 AX will form    72 AO Fock derivatives at one time.
    354 vectors produced by pass  1 Test12= 2.05D-13 1.00D-09 XBig12= 6.69D+01 7.72D-01.
    354 vectors produced by pass  2 Test12= 2.05D-13 1.00D-09 XBig12= 6.17D-01 5.70D-02.
    351 vectors produced by pass  3 Test12= 2.05D-13 1.00D-09 XBig12= 3.67D-03 3.10D-03.
    351 vectors produced by pass  4 Test12= 2.05D-13 1.00D-09 XBig12= 1.31D-05 1.80D-04.
    345 vectors produced by pass  5 Test12= 2.05D-13 1.00D-09 XBig12= 2.79D-08 8.14D-06.
     85 vectors produced by pass  6 Test12= 2.05D-13 1.00D-09 XBig12= 4.60D-11 3.39D-07.
      3 vectors produced by pass  7 Test12= 2.05D-13 1.00D-09 XBig12= 6.67D-14 1.66D-08.
 Inverted reduced A of dimension  2197 with in-core refinement.
 Isotropic polarizability for W=    0.000000      577.62 Bohr**3.
 End of Minotr Frequency-dependent properties file   721 does not exist.
 End of Minotr Frequency-dependent properties file   722 does not exist.

 **********************************************************************

            Population analysis using the SCF density.

 **********************************************************************

 Alpha  occ. eigenvalues --  -89.01262 -19.24922 -19.23001 -19.22517 -19.21066
 Alpha  occ. eigenvalues --  -19.19210 -19.18671 -19.18154 -19.18043 -19.17868
 Alpha  occ. eigenvalues --  -19.16041 -19.14840 -19.12336 -19.11343 -14.47824
 Alpha  occ. eigenvalues --  -14.46225 -14.45518 -14.43641 -14.40641 -14.40089
 Alpha  occ. eigenvalues --  -14.38452 -14.38329 -10.36530 -10.35017 -10.34619
 Alpha  occ. eigenvalues --  -10.34249 -10.32321 -10.31143 -10.30569 -10.30562
 Alpha  occ. eigenvalues --  -10.30541 -10.30478 -10.30364 -10.30315 -10.29481
 Alpha  occ. eigenvalues --  -10.29151 -10.28771 -10.28056 -10.27593 -10.27161
 Alpha  occ. eigenvalues --  -10.27051 -10.26736 -10.26626 -10.26590 -10.26423
 Alpha  occ. eigenvalues --  -10.26352 -10.24281 -10.24120 -10.23797 -10.23666
 Alpha  occ. eigenvalues --  -10.23593 -10.23224 -10.22993 -10.21913 -10.21368
 Alpha  occ. eigenvalues --  -10.20634  -8.01892  -5.93682  -5.93321  -5.92681
 Alpha  occ. eigenvalues --   -1.09374  -1.08835  -1.05203  -1.03889  -1.03344
 Alpha  occ. eigenvalues --   -1.02861  -1.02335  -1.01871  -1.01866  -1.00822
 Alpha  occ. eigenvalues --   -1.00503  -1.00054  -0.99288  -0.98335  -0.94213
 Alpha  occ. eigenvalues --   -0.93307  -0.90602  -0.90187  -0.89466  -0.88038
 Alpha  occ. eigenvalues --   -0.87625  -0.83942  -0.79246  -0.78643  -0.77793
 Alpha  occ. eigenvalues --   -0.77131  -0.76870  -0.76424  -0.75167  -0.74053
 Alpha  occ. eigenvalues --   -0.73738  -0.73454  -0.70439  -0.70255  -0.69854
 Alpha  occ. eigenvalues --   -0.69441  -0.69008  -0.67679  -0.67436  -0.67231
 Alpha  occ. eigenvalues --   -0.62381  -0.61537  -0.61486  -0.61130  -0.60080
 Alpha  occ. eigenvalues --   -0.59532  -0.59185  -0.58624  -0.57990  -0.57826
 Alpha  occ. eigenvalues --   -0.57291  -0.56964  -0.56373  -0.54811  -0.54502
 Alpha  occ. eigenvalues --   -0.54306  -0.53978  -0.53073  -0.52807  -0.52701
 Alpha  occ. eigenvalues --   -0.52023  -0.51321  -0.50800  -0.50158  -0.49827
 Alpha  occ. eigenvalues --   -0.48746  -0.47967  -0.47887  -0.47599  -0.47169
 Alpha  occ. eigenvalues --   -0.46658  -0.46163  -0.46130  -0.45962  -0.45491
 Alpha  occ. eigenvalues --   -0.45274  -0.45235  -0.45200  -0.44989  -0.44777
 Alpha  occ. eigenvalues --   -0.44628  -0.44501  -0.44330  -0.44226  -0.44067
 Alpha  occ. eigenvalues --   -0.43375  -0.43275  -0.42857  -0.42753  -0.42468
 Alpha  occ. eigenvalues --   -0.42156  -0.41900  -0.41703  -0.41193  -0.41129
 Alpha  occ. eigenvalues --   -0.40942  -0.40412  -0.40300  -0.40085  -0.40021
 Alpha  occ. eigenvalues --   -0.39705  -0.39630  -0.39316  -0.39212  -0.39103
 Alpha  occ. eigenvalues --   -0.38950  -0.38620  -0.38471  -0.38176  -0.37992
 Alpha  occ. eigenvalues --   -0.37769  -0.37681  -0.37589  -0.37327  -0.37304
 Alpha  occ. eigenvalues --   -0.37006  -0.36960  -0.36676  -0.36354  -0.36206
 Alpha  occ. eigenvalues --   -0.35909  -0.35729  -0.35571  -0.35383  -0.34892
 Alpha  occ. eigenvalues --   -0.34482  -0.34243  -0.34131  -0.33540  -0.32807
 Alpha  occ. eigenvalues --   -0.32312  -0.31322  -0.31115  -0.30762  -0.30407
 Alpha  occ. eigenvalues --   -0.29814  -0.29494  -0.29187  -0.28523  -0.28026
 Alpha  occ. eigenvalues --   -0.27856  -0.27347  -0.27254  -0.26961  -0.26526
 Alpha  occ. eigenvalues --   -0.26435  -0.26007  -0.25838  -0.25497  -0.24907
 Alpha  occ. eigenvalues --   -0.24638  -0.24362  -0.24072  -0.23227  -0.22603
 Alpha  occ. eigenvalues --   -0.22071  -0.21943  -0.21394  -0.20903  -0.20058
 Alpha  occ. eigenvalues --   -0.18880
 Alpha virt. eigenvalues --   -0.03969  -0.01999   0.03338   0.03653   0.04551
 Alpha virt. eigenvalues --    0.05025   0.05205   0.06281   0.07025   0.07509
 Alpha virt. eigenvalues --    0.07792   0.07974   0.08403   0.08788   0.09368
 Alpha virt. eigenvalues --    0.09681   0.10265   0.10552   0.11269   0.11620
 Alpha virt. eigenvalues --    0.12067   0.12314   0.12736   0.13170   0.13258
 Alpha virt. eigenvalues --    0.13944   0.14276   0.14454   0.14791   0.14936
 Alpha virt. eigenvalues --    0.15185   0.15288   0.15598   0.15868   0.15955
 Alpha virt. eigenvalues --    0.16233   0.16366   0.16650   0.16790   0.17005
 Alpha virt. eigenvalues --    0.17411   0.17581   0.17775   0.18197   0.18352
 Alpha virt. eigenvalues --    0.18557   0.18674   0.19066   0.19174   0.19517
 Alpha virt. eigenvalues --    0.19656   0.19734   0.20138   0.20319   0.20509
 Alpha virt. eigenvalues --    0.20698   0.20891   0.20947   0.21124   0.21345
 Alpha virt. eigenvalues --    0.21602   0.21887   0.22064   0.22215   0.22535
 Alpha virt. eigenvalues --    0.22744   0.22973   0.23055   0.23232   0.23592
 Alpha virt. eigenvalues --    0.23913   0.24030   0.24407   0.24515   0.24641
 Alpha virt. eigenvalues --    0.24939   0.25107   0.25191   0.25748   0.26018
 Alpha virt. eigenvalues --    0.26207   0.26625   0.26971   0.27079   0.27333
 Alpha virt. eigenvalues --    0.27369   0.27676   0.28096   0.28271   0.28884
 Alpha virt. eigenvalues --    0.29083   0.29281   0.29622   0.30132   0.30494
 Alpha virt. eigenvalues --    0.30821   0.31127   0.31447   0.31848   0.32140
 Alpha virt. eigenvalues --    0.33100   0.33468   0.33858   0.33932   0.34784
 Alpha virt. eigenvalues --    0.35838   0.35977   0.36504   0.37616   0.38508
 Alpha virt. eigenvalues --    0.38937   0.39400   0.39916   0.40196   0.40602
 Alpha virt. eigenvalues --    0.40985   0.41240   0.42042   0.42654   0.43093
 Alpha virt. eigenvalues --    0.43342   0.43735   0.44189   0.45234   0.45531
 Alpha virt. eigenvalues --    0.45889   0.47813   0.48278   0.49214   0.49487
 Alpha virt. eigenvalues --    0.49801   0.50578   0.51087   0.51539   0.51792
 Alpha virt. eigenvalues --    0.51983   0.52247   0.52680   0.53052   0.53425
 Alpha virt. eigenvalues --    0.53977   0.54345   0.54424   0.54917   0.55313
 Alpha virt. eigenvalues --    0.55541   0.55661   0.55979   0.56162   0.56217
 Alpha virt. eigenvalues --    0.56608   0.56839   0.57037   0.57204   0.57498
 Alpha virt. eigenvalues --    0.57814   0.57918   0.58662   0.58830   0.59092
 Alpha virt. eigenvalues --    0.59160   0.59389   0.59743   0.60103   0.60337
 Alpha virt. eigenvalues --    0.60743   0.60953   0.61024   0.61245   0.61441
 Alpha virt. eigenvalues --    0.61591   0.62061   0.62345   0.62435   0.62797
 Alpha virt. eigenvalues --    0.62960   0.63167   0.63367   0.63513   0.63836
 Alpha virt. eigenvalues --    0.64513   0.64990   0.65120   0.65438   0.65699
 Alpha virt. eigenvalues --    0.65991   0.66083   0.66164   0.66410   0.66855
 Alpha virt. eigenvalues --    0.67121   0.67348   0.67513   0.67784   0.68208
 Alpha virt. eigenvalues --    0.68687   0.68759   0.69011   0.69228   0.69512
 Alpha virt. eigenvalues --    0.69671   0.70081   0.70194   0.70752   0.71206
 Alpha virt. eigenvalues --    0.71500   0.71671   0.72176   0.72351   0.72632
 Alpha virt. eigenvalues --    0.73175   0.73326   0.73698   0.73776   0.74879
 Alpha virt. eigenvalues --    0.75231   0.75652   0.76054   0.76509   0.76846
 Alpha virt. eigenvalues --    0.77291   0.77454   0.77817   0.78125   0.78323
 Alpha virt. eigenvalues --    0.78566   0.78834   0.79004   0.79343   0.79541
 Alpha virt. eigenvalues --    0.79718   0.79905   0.80467   0.80545   0.80741
 Alpha virt. eigenvalues --    0.80975   0.81154   0.81425   0.81815   0.82112
 Alpha virt. eigenvalues --    0.82274   0.82448   0.82679   0.82993   0.83445
 Alpha virt. eigenvalues --    0.83641   0.83870   0.84029   0.84377   0.84661
 Alpha virt. eigenvalues --    0.84880   0.84957   0.85141   0.85231   0.85482
 Alpha virt. eigenvalues --    0.85755   0.85918   0.86416   0.86485   0.86866
 Alpha virt. eigenvalues --    0.87077   0.87223   0.87523   0.87876   0.87998
 Alpha virt. eigenvalues --    0.88079   0.88575   0.88805   0.88850   0.89223
 Alpha virt. eigenvalues --    0.89423   0.89498   0.89656   0.89736   0.90098
 Alpha virt. eigenvalues --    0.90542   0.90955   0.91233   0.91597   0.91689
 Alpha virt. eigenvalues --    0.92357   0.92493   0.92710   0.93061   0.93345
 Alpha virt. eigenvalues --    0.93736   0.93937   0.94357   0.94511   0.94899
 Alpha virt. eigenvalues --    0.95031   0.95541   0.95798   0.96426   0.96744
 Alpha virt. eigenvalues --    0.97063   0.97436   0.97852   0.97940   0.98425
 Alpha virt. eigenvalues --    0.98614   0.99254   0.99348   0.99897   1.00006
 Alpha virt. eigenvalues --    1.00469   1.00621   1.01162   1.01481   1.01893
 Alpha virt. eigenvalues --    1.02273   1.02953   1.03153   1.03683   1.04526
 Alpha virt. eigenvalues --    1.04820   1.05372   1.05719   1.06312   1.06366
 Alpha virt. eigenvalues --    1.07418   1.07490   1.07921   1.08337   1.09525
 Alpha virt. eigenvalues --    1.09715   1.10131   1.10260   1.11262   1.11684
 Alpha virt. eigenvalues --    1.12051   1.12323   1.13059   1.13368   1.13623
 Alpha virt. eigenvalues --    1.14333   1.14589   1.15055   1.15474   1.16094
 Alpha virt. eigenvalues --    1.16706   1.16931   1.17521   1.18066   1.18510
 Alpha virt. eigenvalues --    1.19157   1.19386   1.19613   1.20235   1.20776
 Alpha virt. eigenvalues --    1.21421   1.21754   1.22254   1.22821   1.23119
 Alpha virt. eigenvalues --    1.23405   1.23846   1.24002   1.25082   1.25669
 Alpha virt. eigenvalues --    1.25964   1.26370   1.26928   1.27371   1.27621
 Alpha virt. eigenvalues --    1.27897   1.28091   1.28547   1.29135   1.29438
 Alpha virt. eigenvalues --    1.30089   1.30457   1.30795   1.31904   1.32258
 Alpha virt. eigenvalues --    1.32324   1.32804   1.33269   1.33763   1.34321
 Alpha virt. eigenvalues --    1.34537   1.35062   1.35199   1.35225   1.35371
 Alpha virt. eigenvalues --    1.35929   1.36124   1.36733   1.36963   1.37383
 Alpha virt. eigenvalues --    1.37862   1.38167   1.38814   1.39396   1.39973
 Alpha virt. eigenvalues --    1.40028   1.40346   1.41218   1.41472   1.42045
 Alpha virt. eigenvalues --    1.42118   1.42479   1.42674   1.43594   1.44009
 Alpha virt. eigenvalues --    1.44924   1.45272   1.46283   1.47261   1.48341
 Alpha virt. eigenvalues --    1.48667   1.48761   1.48892   1.49267   1.49639
 Alpha virt. eigenvalues --    1.50282   1.50806   1.50972   1.51104   1.52117
 Alpha virt. eigenvalues --    1.52474   1.52743   1.53033   1.53646   1.54460
 Alpha virt. eigenvalues --    1.54913   1.55181   1.55752   1.55963   1.56255
 Alpha virt. eigenvalues --    1.56854   1.57621   1.58332   1.58658   1.59011
 Alpha virt. eigenvalues --    1.60406   1.60566   1.60980   1.61252   1.61794
 Alpha virt. eigenvalues --    1.62623   1.63742   1.64387   1.64495   1.65585
 Alpha virt. eigenvalues --    1.65755   1.66451   1.67620   1.68243   1.68752
 Alpha virt. eigenvalues --    1.69005   1.69886   1.70313   1.71158   1.71271
 Alpha virt. eigenvalues --    1.72205   1.72317   1.73191   1.73418   1.73970
 Alpha virt. eigenvalues --    1.74101   1.74448   1.75135   1.75537   1.75755
 Alpha virt. eigenvalues --    1.76829   1.77498   1.77635   1.77998   1.78184
 Alpha virt. eigenvalues --    1.78771   1.78969   1.79335   1.79615   1.79996
 Alpha virt. eigenvalues --    1.80646   1.80781   1.81140   1.81249   1.81980
 Alpha virt. eigenvalues --    1.82376   1.82446   1.83013   1.83917   1.84062
 Alpha virt. eigenvalues --    1.84749   1.85113   1.85532   1.85590   1.85844
 Alpha virt. eigenvalues --    1.85925   1.86341   1.86853   1.87072   1.87810
 Alpha virt. eigenvalues --    1.88186   1.88405   1.88418   1.89044   1.89328
 Alpha virt. eigenvalues --    1.89897   1.89969   1.90221   1.91026   1.91206
 Alpha virt. eigenvalues --    1.91577   1.91723   1.92385   1.92692   1.92982
 Alpha virt. eigenvalues --    1.93416   1.93464   1.93935   1.94480   1.94663
 Alpha virt. eigenvalues --    1.94776   1.95319   1.95580   1.96085   1.96380
 Alpha virt. eigenvalues --    1.96515   1.96822   1.97187   1.97528   1.97844
 Alpha virt. eigenvalues --    1.98014   1.98735   1.98888   1.99159   1.99449
 Alpha virt. eigenvalues --    1.99627   2.00005   2.00145   2.00837   2.01192
 Alpha virt. eigenvalues --    2.01583   2.01641   2.01689   2.02083   2.02394
 Alpha virt. eigenvalues --    2.02782   2.02880   2.03183   2.03260   2.03371
 Alpha virt. eigenvalues --    2.03673   2.03798   2.04232   2.04344   2.04544
 Alpha virt. eigenvalues --    2.04664   2.04900   2.05191   2.05287   2.05590
 Alpha virt. eigenvalues --    2.05915   2.06046   2.06200   2.06488   2.06873
 Alpha virt. eigenvalues --    2.07115   2.07125   2.07659   2.07693   2.08193
 Alpha virt. eigenvalues --    2.08313   2.08315   2.08821   2.08887   2.09102
 Alpha virt. eigenvalues --    2.09299   2.09615   2.10178   2.10284   2.10895
 Alpha virt. eigenvalues --    2.11312   2.11498   2.11590   2.11893   2.12149
 Alpha virt. eigenvalues --    2.12456   2.12693   2.13032   2.13611   2.14223
 Alpha virt. eigenvalues --    2.14426   2.15274   2.15691   2.16045   2.16228
 Alpha virt. eigenvalues --    2.16630   2.16973   2.17479   2.17910   2.18249
 Alpha virt. eigenvalues --    2.18685   2.18921   2.19267   2.19583   2.19834
 Alpha virt. eigenvalues --    2.19929   2.20806   2.21286   2.21810   2.22413
 Alpha virt. eigenvalues --    2.23245   2.23469   2.23946   2.24278   2.24722
 Alpha virt. eigenvalues --    2.25732   2.26751   2.27113   2.27518   2.27648
 Alpha virt. eigenvalues --    2.27845   2.28370   2.29064   2.29378   2.29767
 Alpha virt. eigenvalues --    2.29933   2.30484   2.30805   2.30936   2.31343
 Alpha virt. eigenvalues --    2.31693   2.32079   2.33108   2.33282   2.33606
 Alpha virt. eigenvalues --    2.34360   2.34872   2.34908   2.35446   2.35979
 Alpha virt. eigenvalues --    2.36375   2.37052   2.37092   2.37676   2.38065
 Alpha virt. eigenvalues --    2.38762   2.38949   2.39570   2.39794   2.40260
 Alpha virt. eigenvalues --    2.40497   2.40725   2.41048   2.41395   2.42039
 Alpha virt. eigenvalues --    2.42510   2.43127   2.43444   2.43742   2.43930
 Alpha virt. eigenvalues --    2.44451   2.44996   2.45193   2.46566   2.46678
 Alpha virt. eigenvalues --    2.47264   2.48403   2.48970   2.49507   2.50169
 Alpha virt. eigenvalues --    2.50468   2.50908   2.51662   2.52156   2.52429
 Alpha virt. eigenvalues --    2.52880   2.52987   2.53371   2.53886   2.54104
 Alpha virt. eigenvalues --    2.54473   2.54961   2.55546   2.55979   2.56997
 Alpha virt. eigenvalues --    2.57253   2.57567   2.57801   2.57983   2.58273
 Alpha virt. eigenvalues --    2.58618   2.58948   2.59162   2.59506   2.60095
 Alpha virt. eigenvalues --    2.60713   2.60830   2.61113   2.61538   2.61821
 Alpha virt. eigenvalues --    2.62295   2.62505   2.63091   2.63209   2.63738
 Alpha virt. eigenvalues --    2.64047   2.64561   2.65062   2.66289   2.66858
 Alpha virt. eigenvalues --    2.67378   2.68144   2.68297   2.68500   2.69242
 Alpha virt. eigenvalues --    2.69514   2.69757   2.69918   2.70533   2.70667
 Alpha virt. eigenvalues --    2.71372   2.71684   2.71890   2.72344   2.72846
 Alpha virt. eigenvalues --    2.73125   2.73642   2.73749   2.74240   2.74388
 Alpha virt. eigenvalues --    2.74955   2.75063   2.75202   2.75299   2.76008
 Alpha virt. eigenvalues --    2.76752   2.77120   2.77645   2.77801   2.78022
 Alpha virt. eigenvalues --    2.79144   2.79482   2.79632   2.79815   2.80083
 Alpha virt. eigenvalues --    2.80895   2.81091   2.81508   2.81688   2.82195
 Alpha virt. eigenvalues --    2.82446   2.82744   2.83170   2.83496   2.84436
 Alpha virt. eigenvalues --    2.84798   2.84938   2.85015   2.85827   2.86352
 Alpha virt. eigenvalues --    2.87109   2.87419   2.87688   2.88162   2.88624
 Alpha virt. eigenvalues --    2.88816   2.88893   2.89159   2.89595   2.89760
 Alpha virt. eigenvalues --    2.90279   2.91068   2.91629   2.92183   2.92609
 Alpha virt. eigenvalues --    2.93190   2.93391   2.94083   2.94196   2.95070
 Alpha virt. eigenvalues --    2.95323   2.96033   2.96554   2.97756   2.97931
 Alpha virt. eigenvalues --    2.99097   2.99564   3.00193   3.00785   3.01087
 Alpha virt. eigenvalues --    3.01974   3.02371   3.02599   3.02809   3.03244
 Alpha virt. eigenvalues --    3.03532   3.04008   3.04025   3.04707   3.06836
 Alpha virt. eigenvalues --    3.08567   3.09793   3.10178   3.11195   3.11589
 Alpha virt. eigenvalues --    3.12072   3.12321   3.14487   3.15854   3.16313
 Alpha virt. eigenvalues --    3.17262   3.18274   3.19257   3.20127   3.20531
 Alpha virt. eigenvalues --    3.20810   3.21304   3.21645   3.22329   3.22579
 Alpha virt. eigenvalues --    3.23222   3.23657   3.24643   3.26410   3.26861
 Alpha virt. eigenvalues --    3.26996   3.27990   3.28732   3.30088   3.30759
 Alpha virt. eigenvalues --    3.31343   3.32928   3.33231   3.35070   3.35750
 Alpha virt. eigenvalues --    3.36082   3.36649   3.37180   3.38502   3.39715
 Alpha virt. eigenvalues --    3.40309   3.40397   3.41176   3.41304   3.41800
 Alpha virt. eigenvalues --    3.42035   3.42243   3.42292   3.42941   3.43202
 Alpha virt. eigenvalues --    3.43291   3.43939   3.44302   3.44508   3.44805
 Alpha virt. eigenvalues --    3.45468   3.47339   3.47482   3.47701   3.48015
 Alpha virt. eigenvalues --    3.48547   3.50037   3.50365   3.51626   3.51946
 Alpha virt. eigenvalues --    3.52864   3.55593   3.56838   3.58432   3.60354
 Alpha virt. eigenvalues --    3.63073   3.66549   3.68131   3.68703   3.69704
 Alpha virt. eigenvalues --    3.72610   3.75928   3.97604   3.99416   4.02711
 Alpha virt. eigenvalues --    4.04037   4.04855   4.07150   4.07527   4.10931
 Alpha virt. eigenvalues --    4.11917   4.13347   4.13579   4.14470   4.15941
 Alpha virt. eigenvalues --    4.19527   4.20081   4.20324   4.21426   4.22374
 Alpha virt. eigenvalues --    4.23243   4.25514   4.26418   4.29171   4.30241
 Alpha virt. eigenvalues --    4.31866   4.32466   4.34520   4.35667   4.36721
 Alpha virt. eigenvalues --    4.37999   4.39282   4.42132   4.43972   4.45568
 Alpha virt. eigenvalues --    4.47571   4.49299   4.49531   4.50827   4.51625
 Alpha virt. eigenvalues --    4.52198   4.54533   4.56918   4.58290   4.59454
 Alpha virt. eigenvalues --    4.59892   4.61152   4.62841   4.65067   4.66073
 Alpha virt. eigenvalues --    4.67001   4.67736   4.69618   4.72231   4.73883
 Alpha virt. eigenvalues --    4.83350   4.84068   4.91632
          Condensed to atoms (all electrons):
 Mulliken atomic charges:
              1
     1  S   -0.128039
     2  C   -0.335464
     3  C   -0.385854
     4  H    0.116505
     5  H    0.160687
     6  H    0.135444
     7  H    0.135019
     8  H    0.145334
     9  H    0.099510
    10  C    0.148552
    11  C   -0.189609
    12  C    0.257810
    13  O   -0.671416
    14  C   -0.312824
    15  O   -0.642395
    16  C    0.578141
    17  C   -0.345267
    18  O   -0.643359
    19  H    0.089989
    20  H    0.099908
    21  H    0.113483
    22  H    0.096734
    23  H    0.103184
    24  H    0.102324
    25  H    0.132703
    26  H    0.360143
    27  O   -0.615663
    28  H    0.091706
    29  C    0.057912
    30  O   -0.536736
    31  C    0.076386
    32  O   -0.595533
    33  C    0.130086
    34  O   -0.623626
    35  C    0.329494
    36  N   -0.503696
    37  C    0.169712
    38  C    0.018388
    39  C    0.563412
    40  O   -0.584677
    41  N   -0.680885
    42  C   -0.222720
    43  C   -0.165257
    44  C    0.170872
    45  H    0.144638
    46  H    0.084044
    47  H    0.126809
    48  H    0.353780
    49  H    0.126656
    50  H    0.385931
    51  H    0.105077
    52  H    0.190711
    53  H    0.299788
    54  H    0.090653
    55  H    0.186038
    56  H    0.160531
    57  H    0.157652
    58  H    0.329919
    59  C   -0.448168
    60  H    0.156363
    61  H    0.142826
    62  H    0.156347
    63  C    0.618997
    64  O   -0.535483
    65  O   -0.552213
    66  H    0.395085
    67  C   -0.390435
    68  H    0.120300
    69  H    0.140106
    70  H    0.147125
    71  C   -0.129849
    72  H    0.176473
    73  H    0.155406
    74  N   -0.629690
    75  H    0.320532
    76  H    0.352653
    77  H    0.376781
    78  C   -0.463448
    79  H    0.174541
    80  H    0.138861
    81  H    0.172237
    82  C    0.581581
    83  O   -0.574698
    84  N   -0.616914
    85  H    0.312997
    86  H    0.294979
    87  C   -0.445029
    88  H    0.149971
    89  H    0.134168
    90  H    0.153270
    91  C    0.202374
    92  N   -0.520688
    93  C    0.306640
    94  H    0.109692
    95  N   -0.512194
    96  H    0.301151
    97  C    0.017807
    98  H    0.153182
    99  C   -0.442307
   100  H    0.147306
   101  H    0.129860
   102  H    0.152446
   103  C    0.211611
   104  N   -0.509463
   105  C    0.240445
   106  H    0.164826
   107  N   -0.530893
   108  H    0.316516
   109  C   -0.021152
   110  H    0.158535
   111  C   -0.463489
   112  H    0.131454
   113  H    0.139229
   114  H    0.133012
   115  C    0.597492
   116  O   -0.585122
   117  O   -0.656583
 Sum of Mulliken atomic charges =  -1.00000
 Mulliken charges with hydrogens summed into heavy atoms:
              1
     1  S   -0.028529
     2  C   -0.058272
     3  C    0.029943
    10  C    0.330911
    11  C    0.000288
    12  C    0.257810
    13  O   -0.671416
    14  C   -0.102607
    15  O   -0.642395
    16  C    0.578141
    17  C   -0.007056
    18  O   -0.283216
    27  O   -0.615663
    29  C    0.286594
    30  O   -0.536736
    31  C    0.203195
    32  O   -0.241753
    33  C    0.256741
    34  O   -0.237696
    35  C    0.434570
    36  N   -0.503696
    37  C    0.360423
    38  C    0.018388
    39  C    0.563412
    40  O   -0.584677
    41  N   -0.051178
    42  C   -0.036682
    43  C   -0.004726
    44  C    0.328524
    59  C    0.007368
    63  C    0.618997
    64  O   -0.535483
    65  O   -0.157128
    67  C    0.017096
    71  C    0.202031
    74  N    0.420276
    78  C    0.022191
    82  C    0.581581
    83  O   -0.574698
    84  N   -0.008938
    87  C   -0.007621
    91  C    0.202374
    92  N   -0.520688
    93  C    0.416332
    95  N   -0.211043
    97  C    0.170989
    99  C   -0.012695
   103  C    0.211611
   104  N   -0.509463
   105  C    0.405271
   107  N   -0.214378
   109  C    0.137383
   111  C   -0.059794
   115  C    0.597492
   116  O   -0.585122
   117  O   -0.656583
 Sum of Mulliken charges with hydrogens summed into heavy atoms =  -1.00000
 APT atomic charges:
              1
     1  S   -0.346658
     2  C    0.259600
     3  C    0.057301
     4  H   -0.076699
     5  H   -0.049688
     6  H   -0.024595
     7  H   -0.006246
     8  H   -0.007298
     9  H    0.254416
    10  C    1.001561
    11  C   -0.083999
    12  C    0.587422
    13  O   -1.153628
    14  C   -0.106809
    15  O   -1.094269
    16  C    1.375279
    17  C   -0.028074
    18  O   -1.082671
    19  H   -0.042795
    20  H   -0.085101
    21  H   -0.036461
    22  H   -0.032813
    23  H   -0.024007
    24  H   -0.024859
    25  H    0.001429
    26  H    0.646997
    27  O   -1.022956
    28  H   -0.146515
    29  C    0.567828
    30  O   -0.971492
    31  C    0.451715
    32  O   -0.784729
    33  C    0.427450
    34  O   -0.983627
    35  C    1.028042
    36  N   -0.912314
    37  C    0.559909
    38  C   -0.593065
    39  C    1.362580
    40  O   -0.979434
    41  N   -0.934913
    42  C    0.817630
    43  C   -0.307250
    44  C    0.370243
    45  H   -0.052002
    46  H   -0.063732
    47  H   -0.107382
    48  H    0.403363
    49  H   -0.011411
    50  H    0.697923
    51  H   -0.065136
    52  H    0.189663
    53  H    0.250682
    54  H   -0.611893
    55  H    0.011115
    56  H    0.059508
    57  H    0.084077
    58  H    0.469112
    59  C   -0.109863
    60  H   -0.002507
    61  H    0.069030
    62  H    0.010824
    63  C    1.390534
    64  O   -0.946710
    65  O   -1.091382
    66  H    0.627147
    67  C    0.045117
    68  H   -0.028308
    69  H    0.016424
    70  H   -0.008861
    71  C    0.320325
    72  H    0.074964
    73  H    0.046723
    74  N   -0.739313
    75  H    0.398460
    76  H    0.427980
    77  H    0.550910
    78  C   -0.112754
    79  H    0.026806
    80  H   -0.000635
    81  H    0.032395
    82  C    1.318893
    83  O   -1.041679
    84  N   -0.921239
    85  H    0.464027
    86  H    0.248138
    87  C    0.067953
    88  H   -0.023948
    89  H   -0.013834
    90  H    0.000109
    91  C    0.236232
    92  N   -0.595276
    93  C    0.285722
    94  H    0.049410
    95  N   -0.436450
    96  H    0.313698
    97  C   -0.013638
    98  H    0.079351
    99  C    0.067707
   100  H   -0.005450
   101  H   -0.007316
   102  H   -0.019651
   103  C    0.237649
   104  N   -0.551280
   105  C    0.272931
   106  H    0.075127
   107  N   -0.441527
   108  H    0.311387
   109  C   -0.029735
   110  H    0.090757
   111  C   -0.106565
   112  H    0.004477
   113  H    0.001267
   114  H   -0.025235
   115  C    1.489986
   116  O   -1.041498
   117  O   -1.418168
 Sum of APT charges=  -1.00004
 APT Atomic charges with hydrogens summed into heavy atoms:
              1
     1  S   -0.092242
     2  C    0.133213
     3  C    0.019162
     4  H    0.000000
     5  H    0.000000
     6  H    0.000000
     7  H    0.000000
     8  H    0.000000
     9  H    0.000000
    10  C    0.243153
    11  C   -0.211895
    12  C    0.587422
    13  O   -1.153628
    14  C   -0.176082
    15  O   -1.094269
    16  C    1.375279
    17  C   -0.075511
    18  O   -0.435674
    19  H    0.000000
    20  H    0.000000
    21  H    0.000000
    22  H    0.000000
    23  H    0.000000
    24  H    0.000000
    25  H    0.000000
    26  H    0.000000
    27  O   -1.022956
    28  H    0.000000
    29  C    0.452094
    30  O   -0.971492
    31  C    0.344332
    32  O   -0.381366
    33  C    0.416039
    34  O   -0.285704
    35  C    0.962906
    36  N   -0.912314
    37  C    0.749572
    38  C   -0.593065
    39  C    1.362580
    40  O   -0.979434
    41  N   -0.215118
    42  C    0.828745
    43  C   -0.247742
    44  C    0.454320
    45  H    0.000000
    46  H    0.000000
    47  H    0.000000
    48  H    0.000000
    49  H    0.000000
    50  H    0.000000
    51  H    0.000000
    52  H    0.000000
    53  H    0.000000
    54  H    0.000000
    55  H    0.000000
    56  H    0.000000
    57  H    0.000000
    58  H    0.000000
    59  C   -0.032517
    60  H    0.000000
    61  H    0.000000
    62  H    0.000000
    63  C    1.390534
    64  O   -0.946710
    65  O   -0.464235
    66  H    0.000000
    67  C    0.024372
    68  H    0.000000
    69  H    0.000000
    70  H    0.000000
    71  C    0.442011
    72  H    0.000000
    73  H    0.000000
    74  N    0.638037
    75  H    0.000000
    76  H    0.000000
    77  H    0.000000
    78  C   -0.054188
    79  H    0.000000
    80  H    0.000000
    81  H    0.000000
    82  C    1.318893
    83  O   -1.041679
    84  N   -0.209075
    85  H    0.000000
    86  H    0.000000
    87  C    0.030281
    88  H    0.000000
    89  H    0.000000
    90  H    0.000000
    91  C    0.236232
    92  N   -0.595276
    93  C    0.335132
    94  H    0.000000
    95  N   -0.122752
    96  H    0.000000
    97  C    0.065713
    98  H    0.000000
    99  C    0.035290
   100  H    0.000000
   101  H    0.000000
   102  H    0.000000
   103  C    0.237649
   104  N   -0.551280
   105  C    0.348059
   106  H    0.000000
   107  N   -0.130140
   108  H    0.000000
   109  C    0.061022
   110  H    0.000000
   111  C   -0.126056
   112  H    0.000000
   113  H    0.000000
   114  H    0.000000
   115  C    1.489986
   116  O   -1.041498
   117  O   -1.418168
 Sum of APT charges=  -1.00004
 Electronic spatial extent (au):  <R**2>=         237456.5385
 Charge=             -1.0000 electrons
 Dipole moment (field-independent basis, Debye):
    X=             41.2062    Y=             27.2852    Z=              9.9307  Tot=             50.4088
 Quadrupole moment (field-independent basis, Debye-Ang):
   XX=           -723.1252   YY=           -536.6907   ZZ=           -382.2772
   XY=           -339.1046   XZ=            -62.6145   YZ=           -123.2480
 Traceless Quadrupole moment (field-independent basis, Debye-Ang):
   XX=           -175.7608   YY=             10.6737   ZZ=            165.0872
   XY=           -339.1046   XZ=            -62.6145   YZ=           -123.2480
 Octapole moment (field-independent basis, Debye-Ang**2):
  XXX=          14850.4678  YYY=           2440.7353  ZZZ=           1600.5713  XYY=           5905.3564
  XXY=           4170.9661  XXZ=            631.3403  XZZ=           4121.5746  YZZ=            394.0928
  YYZ=           1026.6696  XYZ=           1486.7574
 Hexadecapole moment (field-independent basis, Debye-Ang**3):
 XXXX=        -300965.9040 YYYY=         -44657.7264 ZZZZ=         -12005.4522 XXXY=         -48218.9796
 XXXZ=          -9087.0624 YYYX=         -23169.1090 YYYZ=          -8598.9063 ZZZX=         -16225.4769
 ZZZY=          -2198.6496 XXYY=         -72663.5362 XXZZ=         -50082.2604 YYZZ=          -8420.7001
 XXYZ=         -18322.2883 YYXZ=         -10326.1705 ZZXY=          -3366.5531
 N-N= 9.511577344936D+03 E-N=-2.641538705941D+04  KE= 3.116586509379D+03
  Exact polarizability: 608.866 -20.975 640.778   5.885 -49.730 483.208
 Approx polarizability: 723.636  -2.424 727.443  27.866 -69.885 637.169
 D2PCM: PCM CHGder 2nd derivatives, FixD1E=F FixD2E=F DoIter=F DoCFld=F I1PDM=0
 Calling FoFJK, ICntrl=    100127 FMM=F ISym2X=0 I1Cent= 0 IOpClX= 0 NMat=1 NMatS=1 NMatT=0.
 Full mass-weighted force constant matrix:
 Low frequencies --- -839.7580   -9.7851   -3.9084   -0.0053   -0.0036    0.0009
 Low frequencies ---   10.7403   12.7011   13.4532
 ******    2 imaginary frequencies (negative Signs) ****** 
 Diagonal vibrational polarizability:
     9685.7354550     785.0028751   36285.9212427
 Harmonic frequencies (cm**-1), IR intensities (KM/Mole), Raman scattering
 activities (A**4/AMU), depolarization ratios for plane and unpolarized
 incident light, reduced masses (AMU), force constants (mDyne/A),
 and normal coordinates:
                     1                      2                      3
                     A                      A                      A
 Frequencies --  -839.7579                -1.4400                12.5943
 Red. masses --     1.7146                 3.9073                 5.4423
 Frc consts  --     0.7124                 0.0000                 0.0005
 IR Inten    --  4336.9542                 3.4368                 0.7872
  Atom  AN      X      Y      Z        X      Y      Z        X      Y      Z
     1  16     0.00   0.00   0.00    -0.02  -0.01  -0.03    -0.02  -0.01   0.03
     2   6     0.00   0.00   0.00    -0.02  -0.03  -0.03    -0.02   0.04   0.02
     3   6     0.00   0.00   0.00    -0.03  -0.03  -0.02     0.00   0.06   0.04
     4   1     0.00   0.00  -0.01    -0.01  -0.04  -0.03    -0.02   0.04   0.01
     5   1     0.00   0.00   0.00     0.00  -0.03  -0.03    -0.03   0.05   0.00
     6   1     0.00   0.00   0.00    -0.03  -0.04  -0.03     0.01   0.08   0.04
     7   1     0.00   0.00   0.00    -0.05  -0.03  -0.02     0.02   0.05   0.06
     8   1     0.00   0.00   0.00    -0.03  -0.01  -0.02     0.01   0.05   0.04
     9   1     0.00   0.00   0.00    -0.01  -0.01  -0.02    -0.03  -0.02  -0.02
    10   6    -0.06  -0.02  -0.10    -0.01  -0.01  -0.03    -0.01   0.03   0.01
    11   6     0.00  -0.01   0.04    -0.01  -0.01  -0.02    -0.02   0.03   0.02
    12   6     0.01   0.00   0.01    -0.01  -0.01  -0.02    -0.01   0.02   0.03
    13   8     0.00   0.00   0.00    -0.02  -0.01  -0.03     0.00   0.01   0.04
    14   6     0.00   0.00   0.00    -0.02  -0.01  -0.02    -0.01   0.03   0.04
    15   8     0.00   0.00   0.00    -0.03  -0.01  -0.03     0.00   0.02   0.05
    16   6     0.00   0.00   0.00    -0.02  -0.01  -0.03     0.00   0.02   0.05
    17   6     0.00   0.00   0.00    -0.02  -0.01  -0.03    -0.01   0.02   0.02
    18   8     0.00   0.01   0.00    -0.01  -0.01  -0.02    -0.01   0.01   0.02
    19   1     0.00  -0.01  -0.01    -0.01  -0.01  -0.02    -0.01   0.03   0.03
    20   1     0.06  -0.07   0.02    -0.01  -0.01  -0.02    -0.02   0.04   0.02
    21   1     0.00   0.00   0.00    -0.02  -0.02  -0.02    -0.01   0.03   0.04
    22   1     0.00   0.00   0.00    -0.02  -0.01  -0.02    -0.01   0.03   0.04
    23   1     0.01   0.00   0.01    -0.01  -0.01  -0.03    -0.01   0.02   0.02
    24   1     0.00   0.00   0.00    -0.02  -0.01  -0.03    -0.01   0.02   0.02
    25   1     0.00   0.00   0.00    -0.02  -0.01  -0.03    -0.01   0.02   0.02
    26   1     0.00   0.00   0.00    -0.01  -0.01  -0.02     0.00   0.01   0.03
    27   8     0.04   0.06   0.04    -0.01  -0.01  -0.02    -0.01   0.03   0.00
    28   1     0.09  -0.10   0.29    -0.01  -0.01  -0.04    -0.01   0.04   0.00
    29   6     0.00   0.00   0.00     0.01  -0.01  -0.01     0.01   0.01  -0.02
    30   8     0.00  -0.01   0.00     0.01   0.00  -0.01     0.01   0.02  -0.04
    31   6     0.00   0.00   0.00     0.01  -0.01   0.00     0.02   0.02  -0.05
    32   8     0.00   0.00   0.00     0.01  -0.02   0.00     0.06   0.04  -0.05
    33   6     0.01   0.00   0.00     0.01  -0.01  -0.01     0.01   0.01  -0.04
    34   8     0.00   0.00   0.00     0.01  -0.02  -0.01     0.00   0.01  -0.03
    35   6     0.00   0.01   0.00     0.01  -0.01  -0.02     0.01   0.02  -0.04
    36   7    -0.01  -0.02  -0.01     0.01  -0.01  -0.02     0.01   0.02  -0.04
    37   6    -0.01   0.01   0.02     0.01  -0.01  -0.02     0.01   0.01  -0.02
    38   6    -0.03  -0.03   0.01     0.01  -0.01  -0.02     0.01   0.00  -0.01
    39   6     0.01  -0.02   0.00     0.01  -0.01  -0.01     0.01   0.00   0.00
    40   8    -0.02   0.00   0.00     0.01  -0.02  -0.01     0.01   0.00   0.00
    41   7     0.00   0.00   0.00     0.01  -0.01  -0.01     0.01   0.00   0.02
    42   6    -0.02   0.12  -0.13     0.01  -0.01  -0.03     0.00   0.01  -0.01
    43   6     0.03  -0.03  -0.01     0.01   0.00  -0.03     0.00   0.02  -0.03
    44   6     0.02   0.01   0.01     0.01   0.00  -0.03     0.00   0.02  -0.05
    45   1     0.00  -0.01  -0.01     0.02   0.00   0.00    -0.02   0.02  -0.01
    46   1     0.00  -0.01   0.00     0.01  -0.01  -0.01     0.02  -0.01   0.00
    47   1     0.00   0.00   0.00     0.01  -0.01   0.00     0.01   0.00  -0.08
    48   1     0.00   0.00   0.00     0.01  -0.02  -0.01     0.05   0.02  -0.06
    49   1     0.00   0.00   0.00     0.01  -0.01  -0.01     0.02   0.00  -0.03
    50   1     0.01   0.00   0.00     0.01  -0.01  -0.02     0.01   0.01  -0.02
    51   1     0.02  -0.04   0.00     0.01  -0.01  -0.02     0.01   0.02  -0.04
    52   1     0.00   0.00   0.04     0.01  -0.01  -0.02     0.01   0.00  -0.01
    53   1     0.00   0.00   0.01     0.01  -0.02   0.00     0.01  -0.01   0.03
    54   1     0.17  -0.28   0.73     0.00  -0.01  -0.03    -0.01   0.02   0.00
    55   1     0.05  -0.18   0.32     0.01   0.00  -0.03     0.01   0.00   0.00
    56   1     0.03  -0.03   0.01     0.01   0.00  -0.03     0.00   0.02  -0.04
    57   1     0.02  -0.01   0.04     0.01   0.00  -0.03     0.00   0.03  -0.07
    58   1     0.01  -0.01   0.04     0.00  -0.01  -0.01     0.01   0.00   0.02
    59   6     0.00   0.00   0.00     0.01  -0.03  -0.01    -0.05   0.06  -0.06
    60   1     0.00   0.00   0.00     0.01  -0.02   0.00    -0.05   0.06  -0.07
    61   1     0.00   0.00   0.00     0.02  -0.02   0.00    -0.05   0.05  -0.08
    62   1     0.00   0.00   0.00     0.02  -0.04  -0.01    -0.06   0.08  -0.06
    63   6     0.00  -0.01  -0.01     0.00  -0.03  -0.02    -0.04   0.05  -0.03
    64   8     0.00   0.00   0.00     0.00  -0.04  -0.04    -0.04   0.06   0.00
    65   8     0.01  -0.01  -0.01    -0.01  -0.01  -0.02    -0.02   0.03  -0.03
    66   1     0.06  -0.12   0.01    -0.02  -0.01  -0.03    -0.01   0.02  -0.02
    67   6     0.00   0.00   0.00    -0.03   0.00   0.07     0.00   0.00   0.01
    68   1     0.00   0.00   0.00    -0.04   0.01   0.05    -0.01   0.00   0.02
    69   1     0.00   0.00   0.00    -0.07   0.02   0.08     0.00   0.01   0.01
    70   1     0.00   0.00   0.00    -0.02  -0.01   0.11    -0.01   0.00   0.01
    71   6     0.00   0.00   0.00     0.00   0.00   0.04    -0.01   0.00   0.00
    72   1     0.00   0.00   0.00     0.00  -0.01   0.05     0.00   0.00   0.00
    73   1     0.00  -0.01   0.00     0.03  -0.02   0.03    -0.01  -0.01   0.01
    74   7    -0.01  -0.01   0.00    -0.02   0.02  -0.01     0.00   0.00   0.00
    75   1    -0.05   0.01   0.03    -0.01   0.01  -0.02    -0.01   0.01   0.01
    76   1     0.00   0.00   0.00    -0.05   0.04   0.00     0.00   0.01   0.00
    77   1     0.00  -0.01   0.01     0.00   0.01  -0.03     0.00   0.00   0.00
    78   6     0.00   0.00   0.00     0.01   0.27   0.26    -0.05  -0.04  -0.06
    79   1     0.00   0.00   0.00     0.13   0.24   0.39    -0.08  -0.04  -0.09
    80   1     0.00   0.00   0.00     0.02   0.26   0.26    -0.05  -0.03  -0.06
    81   1     0.00   0.00   0.00    -0.08   0.43   0.27    -0.02  -0.08  -0.06
    82   6    -0.01   0.00   0.00    -0.02   0.12   0.08    -0.03   0.01  -0.01
    83   8     0.00   0.00   0.00    -0.06   0.13   0.02    -0.01  -0.01   0.00
    84   7     0.00   0.00   0.01     0.00  -0.03  -0.02    -0.04   0.06   0.02
    85   1    -0.01  -0.06  -0.10    -0.03  -0.10  -0.11    -0.02   0.07   0.04
    86   1     0.01  -0.02  -0.04     0.03  -0.02   0.04    -0.05   0.06   0.00
    87   6     0.00   0.00   0.00     0.00   0.02   0.04    -0.06  -0.04  -0.07
    88   1     0.00   0.00   0.00    -0.02   0.02   0.03    -0.04  -0.05  -0.05
    89   1     0.00   0.00   0.00    -0.01   0.03   0.05    -0.05  -0.06  -0.10
    90   1     0.00   0.00   0.00     0.01   0.02   0.04    -0.08  -0.02  -0.07
    91   6     0.00   0.00   0.00     0.00   0.01   0.02    -0.06  -0.04  -0.08
    92   7     0.00   0.00   0.00     0.01   0.00   0.01    -0.06  -0.05  -0.08
    93   6     0.00   0.00   0.00     0.01  -0.01   0.00    -0.06  -0.05  -0.08
    94   1     0.00   0.00   0.01     0.02  -0.01  -0.01    -0.05  -0.06  -0.09
    95   7     0.00   0.00   0.00     0.01   0.00   0.00    -0.06  -0.05  -0.08
    96   1    -0.01   0.00   0.00     0.02  -0.01   0.00    -0.06  -0.04  -0.07
    97   6     0.00   0.00   0.00     0.01   0.01   0.02    -0.06  -0.04  -0.07
    98   1     0.00   0.00   0.00     0.01   0.01   0.02    -0.06  -0.04  -0.07
    99   6     0.00   0.00   0.00     0.02  -0.02   0.06     0.11  -0.21   0.03
   100   1     0.00   0.00   0.00     0.02  -0.02   0.05     0.14  -0.25  -0.12
   101   1     0.00   0.00   0.00     0.02  -0.01   0.06     0.10  -0.12   0.05
   102   1     0.00   0.00   0.00     0.03  -0.03   0.06     0.08  -0.34   0.10
   103   6     0.00   0.00   0.00     0.02  -0.02   0.05     0.10  -0.11   0.09
   104   7     0.00   0.00   0.00     0.03  -0.03   0.04     0.09  -0.16   0.07
   105   6     0.00   0.00   0.00     0.02  -0.03   0.04     0.09  -0.06   0.12
   106   1     0.00   0.00   0.00     0.02  -0.03   0.03     0.08  -0.07   0.13
   107   7     0.00   0.00   0.00     0.01  -0.01   0.05     0.08   0.06   0.17
   108   1     0.00   0.01   0.00     0.01  -0.01   0.05     0.08   0.13   0.21
   109   6     0.00   0.00   0.00     0.01  -0.01   0.06     0.09   0.03   0.14
   110   1     0.00   0.00   0.00     0.01   0.00   0.06     0.08   0.10   0.17
   111   6     0.00   0.00   0.00     0.02   0.00  -0.03     0.02   0.00  -0.01
   112   1     0.00   0.00   0.00     0.01   0.00  -0.04     0.02   0.00  -0.01
   113   1     0.00   0.00   0.00     0.02   0.00  -0.04     0.02   0.00  -0.01
   114   1     0.00   0.00   0.00     0.02   0.00  -0.03     0.02  -0.01  -0.01
   115   6     0.00   0.00   0.00     0.01   0.00  -0.03     0.01   0.00   0.00
   116   8     0.00   0.00   0.00     0.01   0.00  -0.03     0.01  -0.01   0.00
   117   8     0.00   0.00   0.00     0.01   0.01  -0.03     0.01   0.00   0.00
                     4                      5                      6
                     A                      A                      A
 Frequencies --    14.3882                17.7316                20.6517
 Red. masses --     5.2154                 6.3100                 5.7952
 Frc consts  --     0.0006                 0.0012                 0.0015
 IR Inten    --     1.6367                 4.6691                 0.9051
  Atom  AN      X      Y      Z        X      Y      Z        X      Y      Z
     1  16    -0.02   0.03   0.00     0.01  -0.01   0.17    -0.01  -0.06   0.06
     2   6    -0.02   0.04  -0.01     0.08  -0.02   0.09     0.01  -0.01   0.03
     3   6    -0.02   0.05   0.01     0.13  -0.03   0.09     0.05   0.00   0.05
     4   1    -0.02   0.03  -0.01     0.05  -0.03   0.04     0.00   0.01   0.01
     5   1    -0.01   0.05  -0.02     0.13  -0.03   0.11    -0.01  -0.01   0.02
     6   1    -0.02   0.06   0.01     0.18  -0.05   0.04     0.06   0.03   0.04
     7   1    -0.02   0.04   0.02     0.08  -0.03   0.07     0.07   0.00   0.06
     8   1    -0.02   0.06   0.00     0.16  -0.02   0.15     0.06  -0.02   0.06
     9   1    -0.01   0.03  -0.02     0.04  -0.01   0.13    -0.03  -0.07   0.03
    10   6     0.00   0.03  -0.01    -0.01   0.02   0.01    -0.01   0.02  -0.01
    11   6    -0.01   0.02   0.00    -0.03   0.01  -0.01    -0.01   0.02  -0.02
    12   6    -0.01   0.02   0.00    -0.07   0.03  -0.01    -0.02   0.02  -0.02
    13   8    -0.01   0.02   0.00    -0.13   0.06  -0.03    -0.03   0.04  -0.04
    14   6    -0.02   0.02   0.01    -0.09   0.02  -0.03    -0.01   0.02  -0.04
    15   8    -0.04   0.02   0.01    -0.16   0.03  -0.04    -0.02   0.03  -0.06
    16   6    -0.03   0.02   0.01    -0.13   0.04  -0.03    -0.02   0.03  -0.05
    17   6    -0.01   0.04  -0.01    -0.06   0.05   0.02    -0.01   0.02  -0.01
    18   8     0.00   0.02   0.00    -0.08   0.04  -0.01    -0.03   0.03  -0.02
    19   1    -0.01   0.01   0.01    -0.04   0.00  -0.03    -0.01   0.02  -0.03
    20   1    -0.02   0.02   0.00    -0.02   0.01  -0.01     0.00   0.01  -0.02
    21   1    -0.02   0.01   0.01    -0.09   0.00  -0.05    -0.01   0.02  -0.05
    22   1    -0.03   0.02   0.01    -0.07   0.01  -0.03     0.00   0.01  -0.04
    23   1    -0.01   0.04  -0.02    -0.05   0.07   0.05    -0.02   0.03   0.01
    24   1    -0.02   0.04  -0.01    -0.04   0.04   0.02     0.00   0.01  -0.01
    25   1    -0.02   0.04  -0.01    -0.09   0.07   0.02    -0.02   0.03  -0.02
    26   1     0.00   0.02   0.00    -0.10   0.05  -0.01    -0.03   0.04  -0.03
    27   8     0.01   0.02  -0.01     0.01   0.01   0.00     0.00   0.02  -0.01
    28   1     0.00   0.04  -0.02     0.00   0.04   0.03     0.00   0.02   0.00
    29   6     0.04   0.01  -0.03     0.02   0.02   0.06     0.04   0.02   0.05
    30   8     0.05   0.02  -0.04     0.02   0.04   0.03     0.06   0.04   0.00
    31   6     0.05   0.02  -0.04     0.02   0.01   0.05     0.06   0.01   0.03
    32   8     0.05   0.03  -0.04     0.03   0.00   0.05     0.09   0.03   0.02
    33   6     0.05   0.02  -0.03     0.01   0.01   0.03     0.04   0.00   0.03
    34   8     0.04   0.02  -0.03     0.01   0.00   0.03     0.02  -0.02   0.03
    35   6     0.05   0.02  -0.04     0.01   0.02   0.02     0.03   0.02   0.00
    36   7     0.05   0.02  -0.04     0.00   0.03   0.00     0.02   0.02  -0.01
    37   6     0.05   0.01  -0.02     0.00   0.02   0.01     0.02   0.01   0.00
    38   6     0.04   0.01  -0.02    -0.01   0.02   0.01     0.01   0.02  -0.01
    39   6     0.04  -0.01   0.00    -0.01   0.01   0.01     0.01   0.01   0.00
    40   8     0.05  -0.01   0.01     0.00   0.00   0.01     0.02   0.00   0.01
    41   7     0.04  -0.01   0.01    -0.03   0.01   0.01     0.01   0.01   0.00
    42   6     0.04   0.01  -0.03    -0.01   0.03   0.01     0.01   0.03  -0.01
    43   6     0.04   0.02  -0.05    -0.01   0.04  -0.02     0.01   0.04  -0.03
    44   6     0.04   0.03  -0.05     0.00   0.04  -0.02     0.02   0.03  -0.02
    45   1     0.04   0.02  -0.03     0.01   0.04   0.08     0.00   0.05   0.09
    46   1     0.04   0.00  -0.03     0.02   0.00   0.07     0.05  -0.04   0.08
    47   1     0.04   0.02  -0.04     0.02   0.02   0.05     0.05   0.00   0.00
    48   1     0.04   0.02  -0.04     0.03  -0.01   0.05     0.07  -0.01   0.02
    49   1     0.05   0.01  -0.03     0.02   0.02   0.03     0.05   0.00   0.03
    50   1     0.04   0.01  -0.01     0.01   0.00   0.02     0.02  -0.01   0.03
    51   1     0.05   0.02  -0.04     0.01   0.01   0.02     0.01   0.02  -0.01
    52   1     0.05   0.00  -0.01     0.01   0.01   0.02     0.03   0.01   0.01
    53   1     0.04  -0.02   0.02    -0.03   0.00   0.01     0.00   0.00   0.00
    54   1     0.02   0.02  -0.01    -0.03   0.04   0.01    -0.01   0.03  -0.01
    55   1     0.04   0.01  -0.02    -0.02   0.02   0.01     0.01   0.02  -0.01
    56   1     0.04   0.03  -0.06    -0.02   0.05  -0.04     0.01   0.05  -0.04
    57   1     0.04   0.04  -0.08     0.00   0.06  -0.05     0.02   0.04  -0.04
    58   1     0.03   0.00   0.01    -0.04   0.01   0.00     0.00   0.01  -0.01
    59   6     0.02   0.04  -0.04     0.02  -0.02   0.04    -0.04   0.01  -0.03
    60   1     0.02   0.04  -0.03     0.02  -0.02   0.02    -0.03   0.00  -0.01
    61   1     0.01   0.03  -0.05     0.03  -0.01   0.05    -0.06   0.00  -0.04
    62   1     0.02   0.05  -0.05     0.02  -0.04   0.05    -0.03   0.04  -0.04
    63   6     0.02   0.03  -0.03     0.02  -0.01   0.02    -0.03   0.01  -0.01
    64   8     0.01   0.04  -0.02     0.02  -0.02   0.02    -0.04   0.00   0.01
    65   8     0.02   0.03  -0.03     0.02   0.01   0.01    -0.02   0.00  -0.02
    66   1     0.02   0.02  -0.02     0.03   0.01   0.00    -0.01   0.01  -0.01
    67   6     0.01  -0.03   0.03    -0.01   0.00  -0.01     0.00   0.00   0.01
    68   1     0.00  -0.02   0.02    -0.01   0.01   0.00     0.00   0.01   0.01
    69   1     0.00  -0.03   0.03     0.00   0.00  -0.01    -0.01   0.00   0.02
    70   1     0.01  -0.04   0.03    -0.01  -0.01  -0.01     0.00   0.00   0.02
    71   6     0.02  -0.03   0.02     0.01   0.01   0.00     0.01   0.00   0.01
    72   1     0.03  -0.04   0.03     0.01   0.00   0.00     0.01   0.00   0.02
    73   1     0.03  -0.03   0.02     0.01   0.01   0.00     0.01   0.01   0.01
    74   7     0.02  -0.02   0.01     0.01   0.01   0.00     0.00   0.01   0.01
    75   1     0.02  -0.01   0.01     0.01   0.01   0.00     0.00   0.01   0.00
    76   1     0.02  -0.02   0.02     0.01   0.01   0.00     0.00   0.01   0.01
    77   1     0.03  -0.02   0.01     0.01   0.01   0.00     0.01   0.01   0.01
    78   6    -0.07  -0.07  -0.03     0.07   0.05   0.03    -0.01   0.01   0.00
    79   1    -0.10  -0.07  -0.05     0.09   0.05   0.04    -0.01   0.01   0.01
    80   1    -0.09  -0.05  -0.04     0.08   0.05   0.03    -0.01   0.01   0.00
    81   1    -0.06  -0.11  -0.02     0.06   0.08   0.02    -0.01   0.01   0.01
    82   6    -0.04  -0.03   0.00     0.05   0.02   0.00    -0.01   0.01   0.00
    83   8    -0.01  -0.05   0.02     0.04   0.04   0.00    -0.01   0.01   0.01
    84   7    -0.04   0.02   0.01     0.06  -0.02  -0.03    -0.01   0.01  -0.01
    85   1    -0.02   0.04   0.02     0.04  -0.02  -0.02    -0.01   0.01   0.00
    86   1    -0.06   0.03   0.00     0.07  -0.02  -0.02    -0.01   0.01  -0.01
    87   6    -0.03   0.10   0.14     0.04  -0.05  -0.17    -0.07  -0.06   0.23
    88   1    -0.08   0.07   0.17     0.09  -0.06  -0.11    -0.10  -0.07   0.23
    89   1    -0.04   0.11   0.17     0.07  -0.08  -0.27    -0.09  -0.06   0.28
    90   1     0.00   0.13   0.15    -0.06  -0.01  -0.17    -0.01  -0.04   0.23
    91   6    -0.02   0.05   0.07     0.06  -0.04  -0.12    -0.09  -0.07   0.16
    92   7     0.00   0.03   0.03     0.03  -0.02  -0.04    -0.06  -0.08   0.07
    93   6     0.02  -0.02  -0.03     0.05  -0.02  -0.01    -0.09  -0.10   0.02
    94   1     0.04  -0.04  -0.08     0.03   0.00   0.05    -0.07  -0.11  -0.04
    95   7     0.01  -0.03  -0.03     0.09  -0.04  -0.07    -0.13  -0.10   0.06
    96   1     0.03  -0.05  -0.07     0.11  -0.04  -0.07    -0.15  -0.11   0.04
    97   6    -0.01   0.02   0.04     0.10  -0.06  -0.14    -0.13  -0.09   0.15
    98   1    -0.02   0.03   0.05     0.13  -0.07  -0.20    -0.17  -0.09   0.19
    99   6    -0.10   0.02   0.16    -0.04  -0.10  -0.05     0.04   0.00  -0.17
   100   1    -0.13   0.04   0.26    -0.02  -0.09  -0.02     0.03  -0.01  -0.21
   101   1    -0.13  -0.02   0.18    -0.03  -0.14  -0.06     0.06   0.03  -0.17
   102   1    -0.05   0.10   0.13    -0.06  -0.08  -0.07     0.03  -0.03  -0.15
   103   6    -0.10  -0.07   0.08    -0.04  -0.08  -0.05     0.05   0.00  -0.13
   104   7    -0.07  -0.08   0.03    -0.04  -0.05  -0.04     0.03   0.00  -0.10
   105   6    -0.09  -0.15  -0.03    -0.05  -0.04  -0.04     0.05  -0.01  -0.08
   106   1    -0.07  -0.17  -0.08    -0.05  -0.02  -0.04     0.04  -0.01  -0.05
   107   7    -0.13  -0.18  -0.04    -0.05  -0.07  -0.05     0.08   0.00  -0.08
   108   1    -0.15  -0.21  -0.07    -0.05  -0.07  -0.06     0.10  -0.02  -0.08
   109   6    -0.14  -0.13   0.04    -0.05  -0.10  -0.06     0.08   0.00  -0.12
   110   1    -0.17  -0.15   0.05    -0.05  -0.12  -0.07     0.11   0.00  -0.13
   111   6     0.06  -0.03   0.00     0.01   0.01   0.01     0.01   0.01  -0.02
   112   1     0.06  -0.02   0.00     0.01   0.01   0.01     0.00   0.01  -0.02
   113   1     0.06  -0.03   0.00     0.02   0.01   0.01     0.02   0.00  -0.02
   114   1     0.06  -0.04   0.00     0.01   0.01   0.02     0.01   0.02  -0.01
   115   6     0.04  -0.03   0.01     0.01   0.01   0.00     0.02   0.01  -0.01
   116   8     0.04  -0.04   0.01     0.01   0.01   0.00     0.02   0.01  -0.01
   117   8     0.04  -0.02   0.01     0.01   0.01   0.00     0.02   0.00   0.01
                     7                      8                      9
                     A                      A                      A
 Frequencies --    29.0217                31.3273                35.2054
 Red. masses --     5.1694                 4.7316                 7.1411
 Frc consts  --     0.0026                 0.0027                 0.0052
 IR Inten    --     0.6205                 0.4646                 3.4558
  Atom  AN      X      Y      Z        X      Y      Z        X      Y      Z
     1  16    -0.03  -0.02   0.01     0.00  -0.04   0.08     0.00   0.01   0.10
     2   6    -0.03  -0.02   0.00     0.04   0.00   0.03     0.02   0.06   0.06
     3   6    -0.02  -0.02   0.00     0.10   0.00   0.04     0.11   0.04   0.05
     4   1    -0.03  -0.01   0.00     0.02   0.01  -0.01     0.00   0.11   0.03
     5   1    -0.03  -0.02   0.01     0.05   0.00   0.03    -0.01   0.05   0.08
     6   1    -0.02  -0.02   0.00     0.12   0.02   0.01     0.10   0.09   0.05
     7   1    -0.02  -0.02   0.00     0.10   0.00   0.04     0.17   0.06   0.04
     8   1    -0.02  -0.03   0.00     0.12  -0.01   0.07     0.11  -0.03   0.05
     9   1    -0.03  -0.02   0.00    -0.01  -0.05   0.02     0.00   0.00   0.04
    10   6     0.00   0.00   0.01     0.00   0.00   0.00    -0.01  -0.01   0.02
    11   6     0.01   0.00   0.01     0.01   0.00  -0.01     0.02   0.00  -0.04
    12   6     0.01   0.00   0.01     0.00   0.00   0.00     0.01   0.00  -0.03
    13   8     0.03   0.00   0.02    -0.01   0.00   0.00    -0.05   0.05  -0.08
    14   6     0.02   0.01   0.02     0.02   0.00  -0.01     0.07   0.02  -0.10
    15   8     0.04   0.00   0.02     0.06  -0.01  -0.01     0.35  -0.01  -0.21
    16   6     0.03   0.00   0.02     0.02   0.00  -0.01     0.13   0.02  -0.13
    17   6     0.01   0.00   0.01     0.01  -0.01   0.02     0.03  -0.04   0.05
    18   8     0.02   0.00   0.01    -0.02   0.00   0.00    -0.08   0.04  -0.03
    19   1     0.01   0.01   0.02     0.00   0.01  -0.03     0.00   0.04  -0.10
    20   1     0.00   0.01   0.01     0.03   0.00  -0.01     0.09  -0.03  -0.05
    21   1     0.02   0.01   0.02     0.02   0.01  -0.02     0.07   0.07  -0.12
    22   1     0.01   0.01   0.02     0.03   0.00  -0.01     0.12  -0.03  -0.11
    23   1     0.01   0.00   0.00     0.00  -0.02   0.03    -0.01  -0.06   0.08
    24   1     0.01   0.00   0.00     0.03  -0.02   0.03     0.09  -0.05   0.06
    25   1     0.02   0.00   0.00     0.00  -0.02   0.03     0.02  -0.06   0.08
    26   1     0.02   0.00   0.01    -0.02   0.00   0.00    -0.10   0.04  -0.05
    27   8     0.00   0.00   0.01     0.00   0.00  -0.01    -0.02   0.00   0.02
    28   1     0.00   0.00   0.01     0.01  -0.01   0.01     0.00  -0.04   0.05
    29   6     0.07   0.01   0.08     0.00  -0.01  -0.02    -0.02   0.01  -0.03
    30   8     0.07   0.03   0.03     0.01   0.00  -0.03    -0.03   0.00  -0.01
    31   6     0.08  -0.02   0.08     0.01   0.00  -0.04    -0.02   0.02  -0.05
    32   8     0.08  -0.02   0.08     0.04   0.01  -0.04    -0.01   0.04  -0.05
    33   6     0.05  -0.03   0.07     0.01  -0.01  -0.03    -0.01   0.02  -0.03
    34   8     0.02  -0.06   0.07     0.00  -0.01  -0.03    -0.01   0.04  -0.03
    35   6     0.04   0.00   0.03     0.00   0.00  -0.03    -0.02   0.01  -0.01
    36   7     0.03   0.01   0.02     0.00  -0.01  -0.02    -0.02   0.01   0.01
    37   6     0.02   0.00   0.01     0.00  -0.01  -0.02    -0.02   0.00   0.02
    38   6     0.02   0.00   0.01    -0.01  -0.01  -0.01    -0.03   0.00   0.03
    39   6     0.02   0.00   0.01    -0.01  -0.02  -0.01    -0.03  -0.01   0.03
    40   8     0.02   0.00   0.01    -0.01  -0.02  -0.02    -0.02  -0.02   0.05
    41   7     0.01   0.00   0.01    -0.01  -0.02  -0.01    -0.04  -0.01   0.02
    42   6     0.01   0.01   0.01    -0.01  -0.01  -0.01    -0.03   0.00   0.03
    43   6     0.02   0.01   0.01    -0.01  -0.01  -0.01    -0.03   0.01   0.02
    44   6     0.02   0.01   0.01     0.00   0.00  -0.02    -0.02   0.01   0.01
    45   1     0.08   0.04   0.10    -0.02   0.00   0.00    -0.03   0.00  -0.04
    46   1     0.07  -0.02   0.08     0.01  -0.03   0.00    -0.01   0.02  -0.03
    47   1     0.09  -0.03   0.08     0.00  -0.01  -0.06    -0.02   0.02  -0.07
    48   1     0.06  -0.05   0.08     0.03  -0.01  -0.04     0.00   0.05  -0.05
    49   1     0.06  -0.02   0.08     0.01  -0.02  -0.03    -0.02   0.01  -0.03
    50   1     0.02  -0.04   0.06     0.01  -0.01  -0.02    -0.02   0.01  -0.02
    51   1     0.01  -0.01   0.02     0.00   0.00  -0.03     0.00   0.03   0.00
    52   1     0.03  -0.01   0.01     0.00  -0.01  -0.02    -0.02  -0.01   0.02
    53   1     0.01   0.00   0.01    -0.01  -0.02  -0.01    -0.04  -0.01   0.02
    54   1     0.01   0.00   0.01    -0.01   0.00   0.00    -0.04   0.01   0.03
    55   1     0.01   0.01   0.01    -0.01  -0.01   0.00    -0.04   0.00   0.04
    56   1     0.01   0.02   0.00    -0.01   0.00  -0.01    -0.03   0.01   0.03
    57   1     0.02   0.02   0.01     0.00   0.00  -0.02    -0.02   0.02   0.00
    58   1     0.01   0.00   0.01    -0.01  -0.02  -0.01    -0.05  -0.01  -0.01
    59   6    -0.07  -0.02   0.00    -0.04   0.01  -0.05     0.03   0.04   0.00
    60   1    -0.07  -0.02  -0.01    -0.04   0.01  -0.06     0.03   0.05   0.00
    61   1    -0.06  -0.02   0.00    -0.04   0.00  -0.06     0.04   0.04   0.00
    62   1    -0.08  -0.01   0.01    -0.05   0.03  -0.05     0.04   0.04   0.00
    63   6    -0.05  -0.02   0.02    -0.03   0.01  -0.03     0.02   0.03   0.00
    64   8    -0.06  -0.02   0.05    -0.03   0.01  -0.01     0.03   0.04  -0.02
    65   8    -0.03  -0.02   0.01    -0.01  -0.01  -0.04     0.01   0.03   0.02
    66   1    -0.02  -0.01   0.01    -0.01  -0.01  -0.02     0.00   0.02   0.02
    67   6     0.02   0.02   0.02    -0.01  -0.02  -0.01    -0.04  -0.07   0.08
    68   1     0.02   0.01   0.01    -0.01  -0.01   0.01    -0.05  -0.06   0.08
    69   1     0.01   0.01   0.02     0.01   0.00  -0.02    -0.05  -0.06   0.08
    70   1     0.02   0.02   0.02    -0.01  -0.03  -0.01    -0.04  -0.08   0.10
    71   6     0.01   0.02   0.02    -0.01  -0.02  -0.03    -0.03  -0.07   0.06
    72   1     0.00   0.02   0.02    -0.01  -0.03  -0.04    -0.02  -0.08   0.05
    73   1     0.01   0.02   0.02    -0.02  -0.04  -0.02    -0.03  -0.08   0.06
    74   7     0.00   0.00   0.02     0.00  -0.01  -0.03    -0.02  -0.05   0.05
    75   1     0.00   0.00   0.01     0.00  -0.01  -0.01    -0.02  -0.03   0.05
    76   1    -0.01   0.00   0.02     0.01   0.00  -0.03    -0.02  -0.04   0.05
    77   1     0.00   0.00   0.01     0.01  -0.01  -0.03    -0.01  -0.05   0.04
    78   6     0.00  -0.02  -0.01     0.04   0.06   0.01    -0.14  -0.03   0.09
    79   1    -0.01  -0.02  -0.03     0.05   0.05   0.02    -0.13  -0.05   0.11
    80   1     0.01  -0.03  -0.01     0.05   0.06   0.01    -0.16  -0.01   0.07
    81   1     0.01  -0.03  -0.02     0.04   0.08   0.00    -0.15  -0.04   0.11
    82   6    -0.01  -0.01   0.01     0.03   0.04  -0.01    -0.08  -0.02   0.07
    83   8    -0.01   0.00   0.01     0.03   0.04  -0.03    -0.05  -0.05   0.08
    84   7    -0.01  -0.01   0.02     0.03   0.02  -0.02    -0.07   0.01   0.04
    85   1    -0.02   0.00   0.04     0.02   0.01  -0.02    -0.04   0.01   0.01
    86   1    -0.01  -0.01   0.02     0.04   0.02  -0.01    -0.10   0.02   0.02
    87   6    -0.05  -0.02  -0.12    -0.03  -0.08  -0.11     0.03   0.01  -0.02
    88   1    -0.01  -0.02  -0.11     0.02  -0.07  -0.10     0.04   0.01  -0.01
    89   1    -0.04  -0.04  -0.18    -0.02  -0.11  -0.14     0.03   0.00  -0.04
    90   1    -0.11  -0.02  -0.12    -0.07  -0.09  -0.11     0.01   0.02  -0.02
    91   6    -0.05  -0.01  -0.08    -0.05  -0.04  -0.06     0.03   0.01  -0.01
    92   7    -0.04  -0.04  -0.08    -0.03  -0.07  -0.10     0.02   0.02   0.01
    93   6    -0.04  -0.02  -0.04    -0.06  -0.02  -0.05     0.03   0.02   0.01
    94   1    -0.03  -0.04  -0.03    -0.05  -0.04  -0.06     0.02   0.03   0.03
    95   7    -0.04   0.03  -0.01    -0.10   0.04   0.03     0.04   0.01  -0.01
    96   1    -0.03   0.04   0.01    -0.11   0.06   0.07     0.04   0.01  -0.01
    97   6    -0.04   0.03  -0.03    -0.09   0.02   0.03     0.04   0.00  -0.02
    98   1    -0.04   0.06  -0.02    -0.12   0.06   0.08     0.05  -0.01  -0.04
    99   6    -0.03   0.15   0.08    -0.03   0.22   0.13     0.02  -0.03   0.01
   100   1    -0.08   0.17   0.14    -0.09   0.24   0.18     0.04  -0.03   0.02
   101   1    -0.03   0.16   0.09    -0.04   0.24   0.15     0.01  -0.06   0.02
   102   1     0.02   0.21   0.07     0.04   0.29   0.11     0.01  -0.04   0.01
   103   6    -0.01   0.06   0.04    -0.01   0.11   0.06     0.00  -0.01   0.00
   104   7     0.00   0.03   0.02     0.00   0.07   0.03     0.01   0.02  -0.01
   105   6     0.00  -0.04  -0.01     0.01  -0.01  -0.01     0.00   0.03  -0.02
   106   1     0.01  -0.08  -0.03     0.02  -0.06  -0.05     0.00   0.05  -0.03
   107   7     0.00  -0.07  -0.01    -0.01  -0.03  -0.02    -0.02   0.02  -0.02
   108   1     0.01  -0.11  -0.04    -0.01  -0.08  -0.05    -0.03   0.03  -0.02
   109   6    -0.01   0.00   0.02    -0.02   0.05   0.03    -0.02   0.00   0.00
   110   1    -0.01   0.00   0.02    -0.03   0.06   0.04    -0.03  -0.02   0.00
   111   6    -0.07   0.03  -0.27     0.06  -0.03   0.18     0.00  -0.07  -0.11
   112   1    -0.08   0.06  -0.29     0.06  -0.06   0.19     0.03  -0.03  -0.11
   113   1    -0.10  -0.06  -0.29     0.09   0.03   0.19    -0.02  -0.11  -0.12
   114   1    -0.08   0.08  -0.31     0.07  -0.06   0.23     0.01  -0.08  -0.16
   115   6    -0.01   0.03  -0.16     0.03  -0.03   0.10    -0.02  -0.07  -0.05
   116   8     0.01   0.07  -0.21     0.01  -0.05   0.13    -0.02  -0.08  -0.07
   117   8    -0.01  -0.01  -0.03     0.02   0.00   0.00    -0.03  -0.06   0.03
                    10                     11                     12
                     A                      A                      A
 Frequencies --    37.9673                41.2233                45.5750
 Red. masses --     6.5206                 5.6831                 4.3465
 Frc consts  --     0.0055                 0.0057                 0.0053
 IR Inten    --     1.6824                 2.7914                 3.3556
  Atom  AN      X      Y      Z        X      Y      Z        X      Y      Z
     1  16    -0.03   0.01  -0.03    -0.12   0.06   0.18     0.02   0.03   0.01
     2   6    -0.04  -0.01  -0.02     0.02  -0.05   0.04     0.03   0.02   0.00
     3   6    -0.07   0.00  -0.01     0.08  -0.11  -0.04     0.04   0.02  -0.01
     4   1    -0.03  -0.04  -0.01    -0.03  -0.06  -0.06     0.02   0.03  -0.01
     5   1    -0.02   0.00  -0.03     0.12  -0.09   0.12     0.03   0.02   0.01
     6   1    -0.07  -0.02  -0.01     0.16  -0.20  -0.13     0.04   0.01  -0.02
     7   1    -0.10  -0.01   0.00    -0.04  -0.08  -0.11     0.04   0.02  -0.02
     8   1    -0.07   0.03  -0.01     0.14  -0.10   0.08     0.04   0.01  -0.01
     9   1    -0.03   0.02   0.00    -0.04   0.07   0.17     0.01   0.03   0.01
    10   6    -0.05   0.05  -0.02     0.00  -0.01  -0.02     0.02   0.00   0.01
    11   6    -0.04   0.06   0.00     0.01  -0.01  -0.02     0.02   0.00   0.00
    12   6    -0.01   0.02   0.03     0.01  -0.01  -0.01     0.01   0.00   0.00
    13   8     0.05  -0.03   0.09     0.00  -0.02   0.00     0.01   0.01  -0.01
    14   6     0.04   0.05   0.06     0.01  -0.01   0.00     0.01   0.00   0.00
    15   8     0.27   0.01   0.09     0.09  -0.02  -0.01    -0.03   0.01  -0.01
    16   6     0.12   0.01   0.08     0.03  -0.02  -0.01    -0.01   0.01  -0.01
    17   6    -0.01  -0.01   0.03     0.00  -0.01  -0.01     0.01   0.01   0.00
    18   8    -0.02   0.00   0.02     0.01  -0.02  -0.01     0.01   0.01   0.00
    19   1    -0.04   0.07   0.00     0.01  -0.01  -0.03     0.02   0.00   0.00
    20   1    -0.03   0.08   0.01     0.01  -0.01  -0.02     0.03   0.00   0.00
    21   1     0.04   0.10   0.08     0.01   0.00   0.01     0.01  -0.01  -0.01
    22   1     0.04   0.07   0.06     0.00  -0.01  -0.01     0.01   0.00   0.00
    23   1    -0.03  -0.02   0.00     0.00  -0.01  -0.03     0.02   0.01   0.00
    24   1     0.00   0.01   0.03     0.01   0.02  -0.01     0.01   0.01   0.00
    25   1     0.02  -0.03   0.04     0.00  -0.02   0.01     0.01   0.01   0.01
    26   1    -0.01  -0.01   0.04     0.00  -0.02  -0.01     0.01   0.01   0.00
    27   8    -0.06   0.06  -0.03     0.00  -0.01  -0.02     0.02   0.00   0.01
    28   1    -0.06   0.04  -0.03     0.00  -0.02  -0.01     0.02   0.00   0.01
    29   6     0.04   0.03   0.12     0.05  -0.02  -0.07    -0.02   0.00   0.01
    30   8     0.03   0.06   0.05     0.03  -0.03  -0.05    -0.02  -0.01   0.02
    31   6     0.06  -0.01   0.09     0.01  -0.05   0.00    -0.03   0.01   0.01
    32   8     0.09  -0.03   0.10    -0.07  -0.08   0.00    -0.04  -0.02   0.02
    33   6     0.03  -0.01   0.05     0.00  -0.05   0.01     0.00   0.02   0.00
    34   8     0.02  -0.06   0.03    -0.03  -0.06   0.02     0.02   0.03  -0.02
    35   6     0.01   0.02   0.03     0.00  -0.03  -0.03     0.00   0.00   0.01
    36   7    -0.01   0.03  -0.01     0.01  -0.03  -0.04     0.01   0.00   0.01
    37   6    -0.03   0.02  -0.03     0.01  -0.03  -0.02     0.01   0.01   0.00
    38   6    -0.05   0.03  -0.04     0.02  -0.03  -0.02     0.02   0.00   0.01
    39   6    -0.06   0.02  -0.06     0.03  -0.03   0.00     0.01   0.01   0.00
    40   8    -0.06   0.01  -0.08     0.03  -0.03   0.01     0.01   0.01  -0.02
    41   7    -0.07   0.01  -0.05     0.03  -0.03   0.00     0.02   0.00   0.01
    42   6    -0.05   0.04  -0.03     0.02  -0.03  -0.03     0.02   0.00   0.01
    43   6    -0.04   0.05  -0.01     0.01  -0.03  -0.07     0.02   0.00   0.02
    44   6    -0.02   0.05   0.00     0.01  -0.03  -0.07     0.01   0.00   0.02
    45   1     0.02   0.08   0.16     0.13  -0.04  -0.10    -0.02  -0.01   0.00
    46   1     0.06  -0.01   0.15     0.01   0.04  -0.13    -0.03   0.00   0.00
    47   1     0.06  -0.01   0.09     0.05  -0.05   0.06    -0.04   0.03   0.03
    48   1     0.08  -0.06   0.08    -0.08  -0.07   0.03    -0.03   0.00   0.01
    49   1     0.03   0.00   0.05     0.02  -0.04   0.02    -0.02   0.03  -0.01
    50   1     0.02  -0.05   0.01    -0.02  -0.04   0.02     0.01   0.01  -0.02
    51   1     0.01   0.00   0.02    -0.03  -0.04  -0.05     0.02  -0.01   0.01
    52   1    -0.02   0.01  -0.04     0.01  -0.03   0.00     0.01   0.01  -0.01
    53   1    -0.07   0.01  -0.06     0.04  -0.03   0.01     0.01   0.00   0.00
    54   1    -0.05   0.03  -0.03     0.00  -0.01  -0.02     0.02   0.00   0.01
    55   1    -0.07   0.04  -0.03     0.03  -0.04  -0.03     0.02   0.00   0.01
    56   1    -0.05   0.06   0.00     0.01  -0.02  -0.11     0.02  -0.01   0.02
    57   1    -0.01   0.06   0.00     0.00  -0.02  -0.11     0.01  -0.01   0.02
    58   1    -0.06   0.02  -0.02     0.03  -0.03  -0.01     0.02   0.00   0.01
    59   6    -0.02   0.00   0.04    -0.04  -0.05   0.01     0.00   0.01  -0.01
    60   1    -0.02   0.02   0.05    -0.04  -0.05   0.01     0.00   0.01  -0.01
    61   1    -0.01   0.01   0.05    -0.05  -0.05   0.01     0.00   0.01  -0.01
    62   1    -0.01  -0.01   0.04    -0.04  -0.05   0.01    -0.01   0.02   0.00
    63   6    -0.04   0.00   0.03    -0.04  -0.04   0.00     0.01   0.01   0.00
    64   8    -0.05  -0.03   0.03    -0.05  -0.05   0.01     0.01   0.02   0.01
    65   8    -0.05   0.03   0.02    -0.03  -0.03  -0.01     0.01   0.00   0.00
    66   1    -0.06   0.03   0.00    -0.02  -0.02  -0.02     0.01   0.00   0.01
    67   6    -0.08  -0.05  -0.07     0.04   0.05  -0.01    -0.01  -0.05   0.01
    68   1    -0.08  -0.04  -0.03     0.05   0.04  -0.03    -0.02  -0.04   0.04
    69   1    -0.04  -0.02  -0.08     0.03   0.04   0.00     0.01  -0.03   0.00
    70   1    -0.10  -0.07  -0.08     0.06   0.07  -0.01    -0.03  -0.07   0.01
    71   6    -0.08  -0.06  -0.09     0.03   0.06   0.01    -0.01  -0.06  -0.02
    72   1    -0.07  -0.07  -0.13     0.01   0.07   0.03     0.00  -0.07  -0.05
    73   1    -0.11  -0.08  -0.08     0.05   0.07   0.00    -0.03  -0.08  -0.01
    74   7    -0.05  -0.02  -0.07     0.00   0.03   0.00     0.01  -0.03  -0.01
    75   1    -0.06   0.00  -0.05     0.02   0.01  -0.02     0.00  -0.02   0.01
    76   1    -0.02  -0.02  -0.08    -0.01   0.02   0.00     0.03  -0.02  -0.01
    77   1    -0.03  -0.02  -0.07    -0.01   0.03   0.00     0.02  -0.03  -0.02
    78   6     0.06   0.07  -0.02     0.03  -0.02  -0.05     0.03   0.02   0.01
    79   1     0.07   0.06   0.00     0.03  -0.01  -0.07     0.03   0.01   0.02
    80   1     0.07   0.07   0.00     0.04  -0.04  -0.05     0.03   0.03   0.02
    81   1     0.05   0.11  -0.03     0.04  -0.03  -0.06     0.03   0.03   0.01
    82   6     0.03   0.03  -0.05     0.01  -0.01  -0.03     0.03   0.01   0.00
    83   8     0.01   0.03  -0.09    -0.01   0.01  -0.01     0.04   0.01  -0.01
    84   7     0.03   0.00  -0.04     0.01  -0.03  -0.02     0.03   0.02   0.01
    85   1     0.00  -0.01  -0.03    -0.01  -0.03  -0.01     0.03   0.02   0.01
    86   1     0.04   0.01   0.01     0.02  -0.05  -0.03     0.03   0.02   0.01
    87   6    -0.04   0.07   0.01    -0.06   0.18   0.10    -0.02   0.02   0.02
    88   1    -0.05   0.05   0.05    -0.07   0.14   0.18    -0.01   0.02   0.03
    89   1    -0.03   0.08  -0.03    -0.05   0.18   0.07    -0.02   0.01   0.01
    90   1    -0.07   0.11   0.01    -0.07   0.26   0.11    -0.02   0.04   0.02
    91   6     0.00   0.04   0.00    -0.03   0.12   0.03    -0.02   0.02   0.00
    92   7    -0.02   0.03   0.05    -0.02   0.10   0.01    -0.01   0.01  -0.02
    93   6     0.02   0.00   0.02     0.01   0.05  -0.04    -0.01   0.01  -0.03
    94   1     0.02  -0.01   0.05     0.03   0.03  -0.07    -0.01   0.00  -0.04
    95   7     0.07  -0.03  -0.04     0.02   0.04  -0.07    -0.02   0.01  -0.01
    96   1     0.10  -0.04  -0.06     0.04   0.02  -0.09    -0.03   0.01  -0.02
    97   6     0.05   0.00  -0.06     0.00   0.09  -0.02    -0.03   0.02   0.01
    98   1     0.08  -0.01  -0.10     0.00   0.09  -0.02    -0.03   0.02   0.02
    99   6     0.00  -0.06  -0.05     0.00   0.00  -0.04    -0.16   0.09  -0.21
   100   1     0.00  -0.05  -0.02    -0.01  -0.01  -0.08    -0.26   0.07  -0.31
   101   1     0.01  -0.08  -0.06     0.01   0.04  -0.04    -0.07   0.22  -0.26
   102   1    -0.02  -0.04  -0.06    -0.01  -0.03  -0.02    -0.20   0.04  -0.19
   103   6     0.00  -0.06  -0.04     0.01   0.00   0.00    -0.09   0.03  -0.05
   104   7    -0.01  -0.04  -0.02     0.00  -0.03   0.00    -0.18  -0.08   0.04
   105   6     0.00  -0.05  -0.02     0.01  -0.02   0.03    -0.09  -0.10   0.16
   106   1     0.00  -0.04  -0.01     0.00  -0.04   0.05    -0.12  -0.19   0.24
   107   7     0.01  -0.07  -0.03     0.03   0.03   0.04     0.05   0.01   0.16
   108   1     0.01  -0.08  -0.03     0.04   0.05   0.07     0.13   0.02   0.24
   109   6     0.01  -0.08  -0.04     0.03   0.04   0.02     0.05   0.09   0.02
   110   1     0.02  -0.10  -0.05     0.04   0.07   0.02     0.15   0.18  -0.01
   111   6     0.07  -0.06   0.11    -0.08   0.07   0.03     0.08  -0.07  -0.04
   112   1     0.06  -0.08   0.11    -0.12   0.04   0.01     0.10  -0.04  -0.04
   113   1     0.12   0.01   0.11    -0.08   0.05   0.02     0.10  -0.05  -0.04
   114   1     0.08  -0.10   0.16    -0.10   0.11   0.05     0.10  -0.11  -0.04
   115   6     0.02  -0.06   0.02    -0.02   0.06   0.03     0.03  -0.07  -0.04
   116   8     0.00  -0.10   0.02     0.00   0.10   0.06     0.01  -0.10  -0.07
   117   8     0.01  -0.02  -0.05     0.00   0.02  -0.01     0.01  -0.02  -0.01
                    13                     14                     15
                     A                      A                      A
 Frequencies --    48.6580                50.9868                56.8801
 Red. masses --     6.1772                 4.9827                 4.1683
 Frc consts  --     0.0086                 0.0076                 0.0079
 IR Inten    --     1.3187                 0.9196                 4.8471
  Atom  AN      X      Y      Z        X      Y      Z        X      Y      Z
     1  16    -0.03  -0.10   0.09     0.02  -0.03  -0.05     0.05   0.05  -0.01
     2   6     0.01  -0.09   0.04    -0.04   0.04   0.01     0.04   0.14  -0.01
     3   6     0.04  -0.08   0.06    -0.07   0.08   0.07     0.16   0.11  -0.04
     4   1    -0.01  -0.10   0.00    -0.02   0.03   0.06     0.03   0.24  -0.02
     5   1     0.04  -0.08   0.03    -0.08   0.06  -0.04    -0.05   0.11   0.01
     6   1     0.07  -0.08   0.02    -0.11   0.14   0.12     0.13   0.20  -0.02
     7   1     0.01  -0.08   0.06     0.00   0.06   0.12     0.29   0.13  -0.06
     8   1     0.06  -0.06   0.09    -0.10   0.08   0.01     0.15  -0.02  -0.07
     9   1     0.02  -0.10   0.04     0.00  -0.04  -0.07    -0.01   0.04  -0.04
    10   6    -0.03   0.06  -0.07     0.00   0.00   0.00     0.06   0.00  -0.03
    11   6    -0.04   0.06  -0.02    -0.01  -0.01   0.00     0.08   0.01  -0.07
    12   6     0.00   0.04  -0.02    -0.03  -0.01   0.01     0.04   0.00  -0.02
    13   8     0.13  -0.05   0.06    -0.12  -0.01   0.03    -0.04  -0.06   0.04
    14   6     0.00   0.06   0.07    -0.01  -0.01  -0.01     0.05   0.00  -0.01
    15   8    -0.01   0.04   0.18     0.09  -0.02  -0.03    -0.04   0.00   0.10
    16   6     0.04   0.01   0.11    -0.01  -0.01   0.00    -0.01  -0.02   0.05
    17   6    -0.02   0.04  -0.08    -0.02  -0.01   0.05     0.05   0.01   0.03
    18   8     0.05  -0.01  -0.02    -0.07  -0.01   0.01    -0.01  -0.03  -0.04
    19   1    -0.03   0.05   0.01    -0.01  -0.02  -0.01     0.06   0.02  -0.13
    20   1    -0.08   0.09  -0.02     0.00  -0.01   0.00     0.14   0.00  -0.07
    21   1     0.00   0.06   0.10    -0.02   0.00  -0.02     0.04  -0.01  -0.07
    22   1    -0.04   0.11   0.07     0.01  -0.01  -0.01     0.09   0.03   0.01
    23   1    -0.01   0.04  -0.09    -0.02  -0.01   0.06     0.05   0.00   0.03
    24   1    -0.05   0.03  -0.08     0.01  -0.01   0.06     0.09   0.03   0.04
    25   1     0.01   0.04  -0.10    -0.03  -0.01   0.07     0.03   0.00   0.06
    26   1     0.10  -0.02   0.01    -0.10   0.00   0.01    -0.02  -0.04  -0.01
    27   8    -0.02   0.06  -0.08     0.01  -0.01  -0.02     0.06   0.01  -0.06
    28   1    -0.04   0.09  -0.08     0.01   0.01   0.02     0.08  -0.01   0.03
    29   6    -0.05   0.01   0.02    -0.01  -0.01   0.03     0.05   0.02   0.01
    30   8    -0.03   0.02  -0.02    -0.01   0.00   0.01     0.04   0.03   0.01
    31   6    -0.05   0.01   0.01     0.02  -0.01  -0.03     0.03  -0.01   0.06
    32   8    -0.05  -0.02   0.02     0.09   0.03  -0.03    -0.02  -0.04   0.06
    33   6    -0.03   0.02  -0.02     0.00  -0.02  -0.02     0.02  -0.01   0.05
    34   8    -0.02   0.02  -0.03     0.00  -0.02  -0.02     0.00  -0.03   0.05
    35   6    -0.02   0.01  -0.04     0.00  -0.01  -0.01     0.01   0.01   0.02
    36   7    -0.01   0.02  -0.07    -0.02  -0.01  -0.01     0.00   0.01   0.01
    37   6     0.00   0.03  -0.05    -0.02  -0.02  -0.01    -0.01   0.01  -0.01
    38   6     0.02   0.04  -0.06    -0.03  -0.02   0.00    -0.02   0.01  -0.02
    39   6     0.03   0.04  -0.03    -0.03  -0.03   0.00    -0.03   0.00  -0.03
    40   8     0.03   0.03  -0.01    -0.02  -0.04   0.03    -0.01  -0.01   0.01
    41   7     0.03   0.03  -0.03    -0.05  -0.03  -0.03    -0.06   0.00  -0.10
    42   6     0.02   0.03  -0.10    -0.03  -0.01   0.00    -0.02   0.01   0.00
    43   6     0.00   0.03  -0.14    -0.03  -0.01   0.00    -0.01   0.02   0.02
    44   6    -0.01   0.03  -0.12    -0.02   0.00  -0.01     0.00   0.02   0.02
    45   1    -0.08   0.03   0.05    -0.07   0.01   0.06     0.10   0.02   0.01
    46   1    -0.05  -0.04   0.04     0.03  -0.05   0.08     0.02   0.05  -0.02
    47   1    -0.07   0.03   0.03     0.01  -0.03  -0.08     0.06  -0.01   0.10
    48   1    -0.04  -0.01   0.01     0.08  -0.01  -0.05    -0.02  -0.03   0.08
    49   1    -0.03   0.05  -0.02     0.00  -0.04  -0.02     0.03   0.00   0.05
    50   1    -0.02   0.01  -0.03     0.01  -0.01  -0.02    -0.01  -0.05   0.05
    51   1    -0.02  -0.01  -0.04     0.01  -0.01   0.00    -0.01   0.01   0.01
    52   1     0.00   0.03  -0.02    -0.02  -0.03   0.00     0.00   0.00  -0.01
    53   1     0.03   0.03   0.00    -0.04  -0.03  -0.01    -0.05   0.00  -0.09
    54   1    -0.02   0.04  -0.09    -0.03  -0.01   0.01     0.00   0.01  -0.01
    55   1     0.04   0.03  -0.10    -0.04  -0.02   0.01    -0.04   0.02  -0.01
    56   1     0.01   0.04  -0.19    -0.03   0.00   0.01    -0.02   0.02   0.04
    57   1    -0.02   0.03  -0.15    -0.02   0.00  -0.01     0.00   0.02   0.04
    58   1     0.03   0.03  -0.03    -0.05  -0.02  -0.02    -0.05   0.00  -0.09
    59   6     0.05  -0.03   0.04     0.05   0.00  -0.02    -0.02  -0.05  -0.01
    60   1     0.05  -0.04   0.05     0.05   0.01  -0.01    -0.03  -0.06  -0.03
    61   1     0.04  -0.01   0.08     0.06   0.00  -0.01    -0.03  -0.04   0.01
    62   1     0.07  -0.07   0.04     0.06  -0.01  -0.02    -0.04  -0.06   0.00
    63   6     0.04   0.00  -0.02     0.04   0.00  -0.03     0.00  -0.03  -0.02
    64   8     0.05   0.00  -0.07     0.05   0.01  -0.05     0.00  -0.01  -0.04
    65   8     0.02   0.03  -0.02     0.02  -0.01  -0.01     0.00  -0.03  -0.03
    66   1     0.01   0.05  -0.06     0.02  -0.01  -0.02     0.02   0.00  -0.04
    67   6    -0.03  -0.03   0.01     0.04   0.07  -0.04     0.05  -0.03  -0.08
    68   1    -0.04  -0.02  -0.02     0.05   0.06  -0.10     0.06  -0.05  -0.15
    69   1    -0.06  -0.05   0.02     0.00   0.03  -0.02     0.00  -0.08  -0.05
    70   1    -0.02  -0.03   0.03     0.07   0.11  -0.03     0.09   0.00  -0.06
    71   6     0.00  -0.02   0.02     0.05   0.09   0.01     0.06  -0.01  -0.03
    72   1     0.01  -0.03   0.05     0.04   0.11   0.07     0.06  -0.01   0.01
    73   1     0.03   0.00   0.01     0.08   0.13   0.00     0.08   0.03  -0.03
    74   7     0.00  -0.01   0.00     0.01   0.05   0.00     0.05  -0.04  -0.02
    75   1     0.00   0.00  -0.03     0.03   0.02  -0.03     0.05  -0.04  -0.04
    76   1    -0.03  -0.02   0.01    -0.01   0.03   0.00     0.04  -0.07  -0.01
    77   1     0.01  -0.01   0.01     0.00   0.05   0.00     0.03  -0.03   0.01
    78   6    -0.16  -0.04   0.05    -0.06  -0.02   0.00    -0.11   0.02   0.13
    79   1    -0.15  -0.06   0.07    -0.04  -0.01   0.01    -0.02   0.01   0.21
    80   1    -0.19  -0.02   0.02    -0.06  -0.02  -0.01    -0.15   0.02   0.07
    81   1    -0.18  -0.04   0.07    -0.07  -0.01   0.02    -0.19   0.07   0.18
    82   6    -0.10  -0.04   0.01    -0.05  -0.02   0.00    -0.04  -0.03   0.02
    83   8    -0.07  -0.07   0.02    -0.04  -0.02   0.00     0.00  -0.09  -0.01
    84   7    -0.09  -0.02  -0.03    -0.05  -0.01   0.00    -0.03  -0.02  -0.02
    85   1    -0.06  -0.02  -0.06    -0.03  -0.01  -0.03     0.01  -0.03  -0.08
    86   1    -0.11   0.00  -0.03    -0.05   0.00  -0.01    -0.07   0.03   0.01
    87   6     0.08  -0.07  -0.03     0.02  -0.01  -0.02    -0.02   0.00   0.00
    88   1     0.08  -0.06  -0.07     0.01  -0.01  -0.02    -0.01   0.00   0.01
    89   1     0.08  -0.07  -0.02     0.03   0.01  -0.02    -0.02  -0.01   0.00
    90   1     0.08  -0.12  -0.03     0.02  -0.02  -0.02    -0.02   0.01   0.00
    91   6     0.07  -0.05   0.01     0.04  -0.02   0.00    -0.03   0.01  -0.01
    92   7     0.06  -0.04   0.03     0.03  -0.02   0.02    -0.02   0.01  -0.02
    93   6     0.05  -0.02   0.07     0.05  -0.03   0.03    -0.03   0.02  -0.02
    94   1     0.04   0.00   0.09     0.05  -0.04   0.04    -0.03   0.01  -0.03
    95   7     0.05  -0.01   0.07     0.07  -0.03   0.01    -0.04   0.01  -0.01
    96   1     0.04   0.01   0.10     0.09  -0.03   0.01    -0.05   0.01  -0.02
    97   6     0.06  -0.03   0.04     0.06  -0.02  -0.01    -0.04   0.01   0.00
    98   1     0.07  -0.02   0.04     0.08  -0.02  -0.03    -0.05   0.01   0.01
    99   6    -0.02   0.08  -0.02    -0.05   0.14  -0.08    -0.01  -0.06  -0.01
   100   1    -0.04   0.09   0.01    -0.15   0.15  -0.05     0.02  -0.07  -0.05
   101   1     0.00   0.07  -0.04     0.01   0.17  -0.12    -0.02  -0.04   0.01
   102   1    -0.03   0.11  -0.05    -0.05   0.19  -0.11    -0.01  -0.10   0.02
   103   6     0.00   0.05   0.00     0.00   0.01  -0.02    -0.02  -0.01   0.00
   104   7    -0.02   0.06   0.03    -0.05  -0.05   0.04    -0.01  -0.01  -0.01
   105   6     0.00   0.04   0.04     0.01  -0.13   0.08    -0.02   0.02  -0.01
   106   1    -0.01   0.03   0.07     0.00  -0.19   0.13    -0.02   0.03  -0.02
   107   7     0.03   0.02   0.03     0.10  -0.13   0.06    -0.04   0.04   0.00
   108   1     0.05   0.00   0.03     0.16  -0.16   0.09    -0.05   0.06   0.00
   109   6     0.03   0.02   0.00     0.10  -0.03  -0.01    -0.04   0.02   0.01
   110   1     0.05   0.01  -0.02     0.16  -0.01  -0.04    -0.05   0.03   0.02
   111   6     0.01  -0.02  -0.05    -0.09   0.10   0.03    -0.08   0.00   0.03
   112   1     0.00   0.00  -0.07    -0.11   0.07   0.03    -0.08  -0.02   0.05
   113   1     0.02  -0.04  -0.06    -0.12   0.08   0.03    -0.11   0.00   0.04
   114   1     0.01  -0.03  -0.05    -0.11   0.16   0.03    -0.09   0.04   0.02
   115   6    -0.01  -0.02  -0.01    -0.02   0.10   0.03    -0.03   0.00   0.02
   116   8    -0.01  -0.02  -0.01     0.01   0.15   0.09    -0.01   0.03   0.01
   117   8    -0.01  -0.01   0.01     0.01   0.04  -0.02    -0.02  -0.03   0.03
                    16                     17                     18
                     A                      A                      A
 Frequencies --    58.9684                61.1278                63.3594
 Red. masses --     5.2485                 5.1232                 4.9574
 Frc consts  --     0.0108                 0.0113                 0.0117
 IR Inten    --     2.6251                 5.5976                 3.1203
  Atom  AN      X      Y      Z        X      Y      Z        X      Y      Z
     1  16    -0.04   0.04   0.05     0.07   0.01  -0.04    -0.07   0.02   0.04
     2   6     0.01   0.03   0.00     0.06   0.07  -0.03    -0.04  -0.07   0.02
     3   6     0.11  -0.04  -0.08     0.12   0.07  -0.03    -0.08  -0.10  -0.02
     4   1    -0.02   0.11  -0.05     0.05   0.12  -0.03    -0.05  -0.10   0.00
     5   1    -0.01  -0.01   0.07     0.00   0.07  -0.03     0.01  -0.08   0.04
     6   1     0.14  -0.04  -0.11     0.11   0.12  -0.03    -0.06  -0.16  -0.04
     7   1     0.14   0.01  -0.14     0.17   0.07  -0.02    -0.14  -0.08  -0.05
     8   1     0.13  -0.12  -0.04     0.11   0.02  -0.04    -0.07  -0.07   0.00
     9   1    -0.04   0.05   0.06     0.01   0.00  -0.04    -0.02   0.03   0.06
    10   6     0.01  -0.04   0.02    -0.03   0.01  -0.01     0.04  -0.02   0.01
    11   6     0.05  -0.03  -0.02    -0.01   0.02  -0.03     0.03  -0.02   0.01
    12   6     0.06  -0.03  -0.03     0.00   0.01  -0.02     0.02  -0.01   0.01
    13   8     0.20  -0.02  -0.08     0.06  -0.01  -0.02    -0.07  -0.01   0.03
    14   6     0.06  -0.03  -0.03     0.01   0.01  -0.02     0.01  -0.02   0.00
    15   8    -0.16   0.00   0.01    -0.04   0.02   0.01     0.03  -0.02   0.00
    16   6     0.03  -0.02  -0.03     0.01   0.01  -0.01    -0.01  -0.02   0.01
    17   6     0.06  -0.03  -0.05     0.00   0.00  -0.03     0.02   0.00   0.03
    18   8     0.08  -0.02  -0.03     0.00   0.00  -0.03     0.00  -0.01   0.01
    19   1     0.05   0.01  -0.04    -0.01   0.03  -0.04     0.03  -0.03   0.00
    20   1     0.08  -0.05  -0.03     0.01   0.01  -0.03     0.03  -0.02   0.01
    21   1     0.06  -0.03  -0.04     0.01   0.02  -0.02     0.01  -0.03  -0.01
    22   1     0.06  -0.02  -0.03     0.01   0.02  -0.01     0.02  -0.02   0.01
    23   1     0.06  -0.04  -0.06    -0.01  -0.01  -0.03     0.02   0.00   0.03
    24   1     0.04  -0.03  -0.05    -0.01  -0.01  -0.03     0.03   0.01   0.04
    25   1     0.07  -0.04  -0.06     0.01  -0.01  -0.03     0.00   0.00   0.05
    26   1     0.14  -0.03  -0.04     0.02  -0.01  -0.02    -0.03  -0.01   0.01
    27   8    -0.01  -0.02   0.02    -0.04   0.02   0.00     0.05  -0.02  -0.01
    28   1     0.02  -0.08   0.04    -0.03  -0.01  -0.02     0.05  -0.01   0.02
    29   6    -0.08  -0.03   0.10     0.01   0.00   0.00    -0.04  -0.01   0.07
    30   8    -0.07  -0.02   0.07     0.00   0.01  -0.02    -0.05  -0.01   0.08
    31   6    -0.01   0.01  -0.04     0.01  -0.02   0.01    -0.02   0.01   0.02
    32   8     0.13   0.08  -0.04     0.00  -0.03   0.01     0.03  -0.01   0.03
    33   6    -0.03  -0.01  -0.02    -0.01  -0.02   0.00     0.00   0.02  -0.02
    34   8    -0.01   0.01  -0.02    -0.02  -0.04   0.01     0.06   0.02  -0.05
    35   6    -0.03  -0.01   0.03    -0.02  -0.01  -0.02     0.01   0.00   0.04
    36   7    -0.04  -0.02   0.04    -0.02   0.00  -0.03     0.00   0.00   0.04
    37   6    -0.04  -0.01   0.03    -0.02   0.00  -0.02     0.00   0.01   0.02
    38   6    -0.03  -0.01   0.02    -0.01   0.00  -0.02    -0.01   0.01   0.01
    39   6    -0.03   0.02   0.00    -0.01   0.00   0.00    -0.01   0.01  -0.01
    40   8    -0.04   0.04  -0.01    -0.01   0.00   0.00    -0.01   0.01   0.00
    41   7    -0.01   0.02  -0.02     0.00   0.00   0.02    -0.02   0.02  -0.05
    42   6    -0.03  -0.02   0.03    -0.02   0.00  -0.03     0.00   0.00   0.03
    43   6    -0.03  -0.03   0.06    -0.02   0.00  -0.04     0.00   0.00   0.06
    44   6    -0.03  -0.03   0.06    -0.02   0.00  -0.04     0.00   0.00   0.06
    45   1    -0.21   0.00   0.14     0.02   0.02   0.01    -0.08  -0.01   0.08
    46   1     0.00  -0.11   0.20     0.01   0.00   0.00    -0.02  -0.01   0.10
    47   1    -0.06  -0.02  -0.15     0.02  -0.03   0.02    -0.05   0.03   0.00
    48   1     0.12   0.03  -0.08     0.00  -0.03   0.01     0.05   0.00   0.00
    49   1    -0.05  -0.03  -0.03     0.00  -0.02   0.01    -0.04   0.04  -0.05
    50   1     0.00   0.02  -0.03    -0.04  -0.05   0.00     0.06   0.05  -0.08
    51   1     0.01  -0.01   0.05    -0.03  -0.01  -0.02     0.05  -0.01   0.06
    52   1    -0.04   0.00   0.01    -0.02   0.00  -0.01     0.00   0.01   0.01
    53   1    -0.01   0.04  -0.04     0.00   0.00   0.03    -0.02   0.02  -0.05
    54   1    -0.01  -0.02   0.03    -0.02   0.01  -0.01     0.02  -0.01   0.01
    55   1    -0.03  -0.01   0.03    -0.01  -0.01  -0.01    -0.01   0.02   0.01
    56   1    -0.02  -0.03   0.07    -0.02   0.00  -0.04     0.00  -0.01   0.08
    57   1    -0.03  -0.03   0.07    -0.02   0.00  -0.05     0.01  -0.01   0.09
    58   1     0.01   0.00  -0.02     0.00  -0.01   0.00    -0.02   0.01  -0.03
    59   6     0.00   0.04  -0.01    -0.02   0.02   0.02     0.02  -0.02  -0.03
    60   1     0.00   0.05  -0.01    -0.02   0.03   0.03     0.02  -0.03  -0.05
    61   1     0.02   0.04  -0.02    -0.02   0.01   0.01     0.02  -0.01  -0.02
    62   1     0.01   0.05  -0.02    -0.01   0.03   0.01     0.00  -0.02  -0.02
    63   6     0.00   0.03   0.00    -0.03   0.01   0.03     0.04  -0.01  -0.04
    64   8     0.01   0.06  -0.02    -0.05  -0.03   0.07     0.06   0.03  -0.07
    65   8    -0.02  -0.01   0.04    -0.02   0.03   0.01     0.02  -0.05  -0.01
    66   1    -0.03  -0.01   0.04    -0.03   0.02   0.02     0.04  -0.03  -0.01
    67   6    -0.01   0.01   0.00    -0.03   0.00   0.06     0.04   0.03  -0.06
    68   1    -0.01   0.00   0.01    -0.03   0.00   0.09     0.03   0.03  -0.11
    69   1    -0.01   0.03   0.00    -0.02   0.02   0.05     0.00   0.00  -0.04
    70   1    -0.01   0.01   0.00    -0.04  -0.01   0.06     0.05   0.05  -0.05
    71   6    -0.03   0.00  -0.01    -0.05  -0.01   0.05     0.06   0.05  -0.03
    72   1    -0.03   0.01  -0.04    -0.05  -0.01   0.04     0.07   0.04   0.02
    73   1    -0.05  -0.01  -0.01    -0.05  -0.03   0.05     0.08   0.08  -0.04
    74   7    -0.02   0.01   0.00    -0.05  -0.01   0.04     0.05   0.04  -0.03
    75   1    -0.02   0.01   0.00    -0.05  -0.01   0.06     0.06   0.04  -0.05
    76   1    -0.01   0.01  -0.01    -0.03   0.02   0.04     0.03   0.03  -0.03
    77   1    -0.02   0.01  -0.01    -0.05  -0.01   0.02     0.06   0.05  -0.03
    78   6    -0.07   0.01   0.01     0.06  -0.01  -0.04    -0.06   0.01   0.02
    79   1    -0.06   0.01   0.01     0.02  -0.01  -0.08    -0.03   0.01   0.04
    80   1    -0.08   0.02   0.00     0.07  -0.01  -0.02    -0.06   0.00   0.00
    81   1    -0.07   0.00   0.02     0.09  -0.04  -0.06    -0.08   0.02   0.03
    82   6    -0.05   0.02   0.01     0.05   0.01   0.00    -0.04  -0.01  -0.01
    83   8    -0.03   0.01   0.01     0.03   0.05   0.04    -0.03  -0.03  -0.03
    84   7    -0.05   0.04   0.02     0.05   0.00  -0.02    -0.05   0.01   0.01
    85   1    -0.03   0.04   0.00     0.04   0.02   0.03    -0.03  -0.01  -0.03
    86   1    -0.06   0.04   0.00     0.06  -0.02  -0.05    -0.05   0.02   0.02
    87   6    -0.09   0.08  -0.02     0.01   0.00   0.02    -0.05   0.01  -0.03
    88   1    -0.07   0.05   0.06     0.02   0.00   0.03    -0.04   0.00  -0.02
    89   1    -0.06   0.07  -0.12     0.01   0.00   0.02    -0.04   0.01  -0.04
    90   1    -0.18   0.15  -0.02     0.01   0.01   0.02    -0.07   0.01  -0.03
    91   6    -0.04   0.04  -0.01     0.01   0.00   0.01    -0.04   0.00  -0.01
    92   7    -0.06   0.02   0.05     0.01   0.01   0.02    -0.04  -0.01  -0.02
    93   6     0.00  -0.02   0.04     0.01   0.01   0.01    -0.03  -0.01  -0.01
    94   1     0.00  -0.04   0.07     0.01   0.01   0.01    -0.03  -0.03  -0.01
    95   7     0.06  -0.02  -0.02     0.02  -0.01   0.00    -0.03   0.01   0.01
    96   1     0.10  -0.03  -0.03     0.02  -0.01  -0.01    -0.03   0.01   0.01
    97   6     0.03   0.01  -0.06     0.02  -0.01   0.00    -0.04   0.02   0.00
    98   1     0.07   0.02  -0.10     0.02  -0.01  -0.01    -0.04   0.03   0.01
    99   6     0.03   0.05   0.00     0.00   0.02   0.01    -0.01  -0.05  -0.01
   100   1     0.00   0.07   0.08    -0.01   0.03   0.03     0.03  -0.06  -0.04
   101   1     0.05   0.02  -0.02     0.01   0.02   0.01    -0.02  -0.05   0.01
   102   1     0.04   0.12  -0.04     0.01   0.04   0.00    -0.01  -0.08   0.01
   103   6     0.05  -0.02  -0.01     0.01   0.00   0.01    -0.02   0.00  -0.01
   104   7     0.04   0.00   0.01     0.01  -0.01   0.02    -0.01   0.01  -0.02
   105   6     0.05  -0.06  -0.01     0.01  -0.02   0.01    -0.02   0.04  -0.02
   106   1     0.05  -0.07   0.00     0.01  -0.03   0.02    -0.02   0.05  -0.03
   107   7     0.07  -0.11  -0.03     0.02  -0.03   0.01    -0.05   0.06  -0.01
   108   1     0.09  -0.15  -0.04     0.03  -0.04   0.01    -0.06   0.07  -0.02
   109   6     0.07  -0.08  -0.03     0.02  -0.02   0.01    -0.04   0.03   0.00
   110   1     0.08  -0.11  -0.05     0.03  -0.02   0.00    -0.06   0.03   0.01
   111   6     0.01   0.00   0.05    -0.04  -0.04  -0.26     0.19   0.00  -0.19
   112   1     0.04  -0.02   0.08    -0.14   0.12  -0.43     0.11   0.13  -0.32
   113   1    -0.02   0.04   0.07     0.09  -0.23  -0.38     0.32  -0.11  -0.28
   114   1     0.02  -0.02   0.03    -0.05  -0.01  -0.20     0.19  -0.04  -0.12
   115   6    -0.01   0.00   0.00    -0.05  -0.03   0.04     0.10   0.01   0.00
   116   8    -0.01  -0.02  -0.03    -0.07  -0.02   0.33     0.06  -0.03   0.20
   117   8    -0.01   0.01  -0.01    -0.04  -0.04  -0.05     0.09   0.05  -0.07
                    19                     20                     21
                     A                      A                      A
 Frequencies --    65.1548                67.7623                71.8809
 Red. masses --     5.1431                 4.9126                 5.3268
 Frc consts  --     0.0129                 0.0133                 0.0162
 IR Inten    --     2.2929                 4.1124                 4.7432
  Atom  AN      X      Y      Z        X      Y      Z        X      Y      Z
     1  16    -0.01  -0.02   0.01    -0.03  -0.02   0.05     0.01  -0.06   0.03
     2   6    -0.08   0.13   0.08    -0.05  -0.04   0.08     0.00   0.06   0.04
     3   6    -0.06   0.20   0.16    -0.15   0.01   0.13     0.05   0.10   0.10
     4   1    -0.05   0.14   0.12    -0.03  -0.13   0.10     0.00   0.07   0.04
     5   1    -0.16   0.17   0.00     0.00  -0.01   0.03    -0.05   0.08  -0.01
     6   1    -0.13   0.32   0.23    -0.17  -0.02   0.15     0.03   0.19   0.12
     7   1     0.06   0.17   0.24    -0.21  -0.02   0.17     0.12   0.08   0.15
     8   1    -0.11   0.16   0.08    -0.17   0.10   0.11     0.04   0.07   0.08
     9   1    -0.04  -0.03  -0.07     0.00  -0.02   0.03     0.00  -0.07  -0.04
    10   6     0.03   0.03   0.02     0.01   0.00   0.04    -0.06  -0.05   0.01
    11   6     0.03   0.03   0.02     0.00   0.00   0.07    -0.05  -0.05  -0.01
    12   6     0.03   0.04   0.01     0.02   0.01   0.03    -0.02  -0.06  -0.02
    13   8     0.05   0.09  -0.06     0.16   0.07  -0.06     0.18  -0.07  -0.06
    14   6     0.03   0.03  -0.03     0.02   0.00   0.01     0.00  -0.05   0.00
    15   8    -0.06   0.05  -0.08    -0.06   0.03  -0.06    -0.04  -0.05   0.00
    16   6     0.01   0.06  -0.05     0.04   0.03  -0.04     0.05  -0.06  -0.02
    17   6     0.04   0.03   0.03     0.02   0.00   0.01    -0.02  -0.08  -0.06
    18   8     0.02   0.06   0.02     0.04   0.04   0.04     0.00  -0.05  -0.02
    19   1     0.04   0.03   0.03     0.01  -0.02   0.12    -0.05  -0.03   0.01
    20   1     0.02   0.02   0.02    -0.06   0.00   0.07    -0.06  -0.06  -0.01
    21   1     0.03   0.03  -0.04     0.02   0.01   0.04     0.00  -0.03   0.03
    22   1     0.04   0.00  -0.03    -0.01  -0.03   0.00    -0.03  -0.05  -0.01
    23   1     0.03   0.03   0.04     0.02   0.00   0.01    -0.03  -0.08  -0.07
    24   1     0.05   0.02   0.03     0.00  -0.02   0.00    -0.05  -0.08  -0.06
    25   1     0.03   0.04   0.03     0.03   0.00  -0.02     0.00  -0.09  -0.07
    26   1     0.03   0.06   0.00     0.09   0.04   0.02     0.08  -0.07  -0.03
    27   8     0.03   0.04  -0.01     0.02   0.00   0.03    -0.07  -0.05   0.02
    28   1     0.04   0.04   0.04     0.01   0.02   0.04    -0.06  -0.07   0.01
    29   6    -0.04  -0.07   0.04     0.06   0.03  -0.07     0.11   0.05  -0.05
    30   8    -0.04  -0.06   0.02     0.05   0.02  -0.04     0.05   0.03   0.01
    31   6    -0.05  -0.08   0.07     0.04   0.03  -0.04     0.08   0.00   0.00
    32   8    -0.09  -0.17   0.09     0.01   0.06  -0.05     0.04  -0.01   0.00
    33   6    -0.03  -0.06   0.01     0.02   0.02   0.00     0.05   0.00   0.00
    34   8     0.00  -0.10  -0.02    -0.01   0.03   0.03     0.05  -0.02   0.00
    35   6    -0.03  -0.07   0.00     0.02   0.03  -0.01     0.03   0.02   0.02
    36   7    -0.01  -0.06  -0.03     0.01   0.02   0.01     0.00   0.01   0.03
    37   6     0.00  -0.04  -0.03     0.01   0.01   0.00    -0.01  -0.01   0.03
    38   6     0.02  -0.04  -0.03     0.00   0.01   0.02    -0.04  -0.01   0.03
    39   6     0.03  -0.02  -0.02    -0.01   0.02  -0.02    -0.05  -0.02   0.01
    40   8     0.01   0.00  -0.05    -0.02   0.02  -0.05    -0.04  -0.02   0.00
    41   7     0.06  -0.02   0.01    -0.01   0.02  -0.04    -0.06  -0.01   0.00
    42   6     0.03  -0.05  -0.01     0.00   0.01   0.04    -0.05   0.01   0.03
    43   6     0.01  -0.07  -0.06     0.01   0.01   0.06    -0.03   0.03   0.05
    44   6    -0.01  -0.07  -0.05     0.01   0.02   0.04     0.00   0.03   0.05
    45   1    -0.01  -0.05   0.05     0.09   0.01  -0.10     0.19   0.01  -0.10
    46   1    -0.05  -0.07   0.03     0.04   0.07  -0.10     0.08   0.14  -0.10
    47   1    -0.06  -0.04   0.13     0.07   0.00  -0.04     0.12  -0.01   0.03
    48   1    -0.06  -0.15   0.07     0.00   0.06  -0.02     0.03  -0.01   0.02
    49   1    -0.05  -0.02  -0.01     0.05  -0.01   0.02     0.04  -0.02   0.00
    50   1     0.01  -0.04  -0.05    -0.04  -0.04   0.04     0.07   0.03  -0.01
    51   1    -0.03  -0.10   0.00     0.00   0.05  -0.02     0.04   0.04   0.02
    52   1    -0.01  -0.02  -0.02     0.01   0.01  -0.03     0.00  -0.02   0.02
    53   1     0.07   0.00   0.01    -0.01   0.02  -0.06    -0.06  -0.02  -0.02
    54   1     0.02   0.00   0.02     0.01   0.00   0.03    -0.06  -0.03   0.01
    55   1     0.05  -0.08   0.02    -0.01   0.01   0.05    -0.07   0.03   0.00
    56   1     0.02  -0.08  -0.08     0.00   0.01   0.08    -0.04   0.05   0.07
    57   1    -0.02  -0.07  -0.07     0.02   0.02   0.04     0.01   0.04   0.06
    58   1     0.07  -0.02   0.02     0.01   0.02   0.01    -0.06  -0.01   0.00
    59   6    -0.04  -0.02   0.04     0.01  -0.01  -0.01     0.01   0.01  -0.04
    60   1    -0.04  -0.02   0.03     0.01   0.00  -0.01     0.01   0.04  -0.01
    61   1    -0.04  -0.01   0.04     0.02  -0.01  -0.01     0.01   0.00  -0.06
    62   1    -0.04  -0.03   0.04     0.01  -0.01  -0.01     0.03   0.03  -0.05
    63   6    -0.03   0.00   0.03     0.00  -0.01  -0.01    -0.02  -0.02  -0.02
    64   8    -0.02   0.02   0.01     0.00  -0.02  -0.01    -0.03  -0.05  -0.01
    65   8    -0.02  -0.02   0.03     0.01   0.00  -0.02    -0.03  -0.01  -0.01
    66   1     0.00   0.01   0.01     0.01   0.00  -0.01    -0.06  -0.04   0.00
    67   6     0.02   0.02  -0.01     0.04  -0.05  -0.15    -0.08   0.05   0.03
    68   1     0.03   0.01   0.02     0.06  -0.07  -0.19    -0.09   0.07   0.02
    69   1     0.03   0.04  -0.02     0.03  -0.09  -0.14    -0.08   0.05   0.03
    70   1     0.02   0.01  -0.01     0.06  -0.01  -0.17    -0.09   0.04   0.03
    71   6     0.01   0.00  -0.04     0.01  -0.03  -0.10    -0.06   0.06   0.02
    72   1     0.01   0.00  -0.06     0.00  -0.02  -0.08    -0.05   0.05   0.04
    73   1     0.00  -0.02  -0.03     0.00   0.01  -0.09    -0.04   0.06   0.01
    74   7     0.02   0.02  -0.04     0.02  -0.07  -0.05    -0.07   0.07   0.00
    75   1     0.01   0.02  -0.03     0.02  -0.08  -0.04    -0.06   0.07  -0.02
    76   1     0.02   0.02  -0.04     0.04  -0.10  -0.05    -0.09   0.07   0.00
    77   1     0.02   0.01  -0.05    -0.01  -0.06  -0.01    -0.03   0.07  -0.01
    78   6    -0.03   0.02  -0.02     0.02   0.04   0.12    -0.01  -0.02  -0.06
    79   1    -0.04   0.02  -0.02     0.13   0.05   0.20    -0.04  -0.01  -0.09
    80   1    -0.03   0.01  -0.02     0.01   0.02   0.08     0.01  -0.02  -0.03
    81   1    -0.03   0.02  -0.02    -0.07   0.14   0.16     0.02  -0.02  -0.08
    82   6    -0.04   0.02  -0.01     0.02  -0.03   0.01    -0.05  -0.01  -0.03
    83   8    -0.03   0.01  -0.03     0.03  -0.09  -0.08    -0.08   0.03   0.00
    84   7    -0.04   0.04   0.02     0.01  -0.03   0.04    -0.05  -0.05  -0.03
    85   1    -0.04   0.03   0.01     0.01  -0.07  -0.01    -0.07  -0.05  -0.02
    86   1    -0.05   0.05   0.04     0.01   0.01   0.12    -0.03  -0.08  -0.05
    87   6    -0.03   0.03  -0.01     0.02   0.00   0.01     0.09  -0.02   0.03
    88   1    -0.02   0.02   0.01     0.01   0.00   0.01     0.07  -0.01  -0.02
    89   1    -0.02   0.03  -0.04     0.01   0.01   0.02     0.07  -0.01   0.10
    90   1    -0.05   0.04  -0.01     0.03   0.01   0.01     0.16  -0.05   0.03
    91   6    -0.01   0.02   0.00     0.01   0.00  -0.01     0.06   0.00   0.01
    92   7    -0.01   0.00   0.01     0.02   0.01  -0.02     0.07   0.02  -0.03
    93   6     0.01  -0.01   0.02     0.01   0.01  -0.03     0.04   0.03  -0.04
    94   1     0.01  -0.01   0.03     0.01   0.01  -0.04     0.03   0.05  -0.06
    95   7     0.03   0.00   0.01    -0.01   0.00  -0.02     0.00   0.02  -0.01
    96   1     0.04   0.00   0.01    -0.01   0.00  -0.02    -0.03   0.02  -0.02
    97   6     0.02   0.02   0.00     0.00   0.00   0.00     0.01   0.00   0.02
    98   1     0.03   0.03  -0.01    -0.01   0.00   0.01    -0.01  -0.01   0.05
    99   6     0.03  -0.01   0.02    -0.01   0.01  -0.01    -0.05  -0.03  -0.02
   100   1     0.05   0.00   0.06    -0.02   0.00  -0.04    -0.04  -0.06  -0.12
   101   1     0.02  -0.05   0.01    -0.01   0.03  -0.01    -0.06   0.04   0.00
   102   1     0.02   0.02   0.00     0.00  -0.01   0.00    -0.04  -0.12   0.03
   103   6     0.02   0.00   0.00    -0.01   0.00  -0.01    -0.05   0.01  -0.01
   104   7     0.02   0.04   0.01    -0.01  -0.03  -0.01    -0.04  -0.04  -0.03
   105   6     0.02   0.04   0.00     0.00  -0.02   0.00    -0.05   0.00  -0.01
   106   1     0.01   0.06   0.00     0.00  -0.04  -0.01    -0.05  -0.02  -0.02
   107   7     0.01   0.00  -0.01     0.00   0.00   0.00    -0.06   0.08   0.02
   108   1     0.00  -0.01  -0.03     0.00   0.01   0.01    -0.07   0.12   0.04
   109   6     0.01  -0.02  -0.01     0.00   0.01   0.00    -0.06   0.08   0.02
   110   1     0.00  -0.05  -0.01     0.00   0.03   0.01    -0.07   0.13   0.05
   111   6     0.07   0.00   0.02    -0.13  -0.03  -0.05     0.10   0.05   0.02
   112   1     0.04  -0.02   0.00    -0.13  -0.01  -0.06     0.08   0.04   0.01
   113   1     0.13   0.03   0.01    -0.16  -0.09  -0.06     0.13   0.08   0.02
   114   1     0.07  -0.02   0.09    -0.14   0.01  -0.08     0.10   0.04   0.06
   115   6     0.05   0.00  -0.03    -0.09  -0.03   0.03     0.08   0.05  -0.01
   116   8     0.04  -0.02  -0.02    -0.07   0.00   0.11     0.07   0.04  -0.02
   117   8     0.04   0.02  -0.08    -0.07  -0.07   0.01     0.07   0.07  -0.04
                    22                     23                     24
                     A                      A                      A
 Frequencies --    76.0054                82.1956                83.9379
 Red. masses --     4.4411                 5.2611                 4.3824
 Frc consts  --     0.0151                 0.0209                 0.0182
 IR Inten    --     0.6690                 2.6711                 1.2256
  Atom  AN      X      Y      Z        X      Y      Z        X      Y      Z
     1  16     0.02   0.05   0.02     0.02   0.08   0.02    -0.02  -0.06   0.00
     2   6     0.03   0.09   0.01     0.04   0.05  -0.01    -0.04  -0.03   0.02
     3   6    -0.01   0.15   0.09     0.05   0.04  -0.02    -0.07   0.01   0.07
     4   1     0.03   0.02   0.01     0.03   0.05  -0.03    -0.03  -0.07   0.03
     5   1     0.05   0.13  -0.04     0.06   0.05   0.00    -0.03   0.00  -0.03
     6   1    -0.01   0.17   0.08     0.08   0.00  -0.06    -0.09   0.04   0.09
     7   1    -0.05   0.12   0.15    -0.02   0.05  -0.04    -0.06  -0.01   0.11
     8   1    -0.01   0.22   0.10     0.07   0.07   0.03    -0.09   0.04   0.04
     9   1    -0.01   0.05   0.00     0.02   0.08   0.03    -0.01  -0.06  -0.03
    10   6    -0.03  -0.02  -0.02    -0.05  -0.03   0.00     0.03  -0.01  -0.02
    11   6    -0.06  -0.03   0.01    -0.10  -0.05   0.07     0.05  -0.01  -0.05
    12   6    -0.04  -0.02  -0.02    -0.07  -0.04   0.01     0.03  -0.02  -0.02
    13   8     0.03  -0.04   0.00     0.02  -0.01  -0.02     0.00  -0.03  -0.01
    14   6    -0.07  -0.03   0.04    -0.14  -0.06   0.07     0.06  -0.01  -0.04
    15   8     0.07  -0.04   0.00     0.08  -0.07  -0.08    -0.04  -0.01   0.02
    16   6     0.01  -0.04   0.01     0.00  -0.05  -0.02     0.00  -0.02   0.00
    17   6    -0.05   0.01  -0.09    -0.10   0.01  -0.12     0.05  -0.03   0.05
    18   8     0.05  -0.04  -0.01     0.07  -0.04   0.03    -0.03  -0.02  -0.03
    19   1    -0.04  -0.05   0.06    -0.07  -0.10   0.16     0.04   0.01  -0.09
    20   1    -0.11  -0.02   0.01    -0.20  -0.04   0.07     0.09  -0.01  -0.05
    21   1    -0.06  -0.04   0.13    -0.12  -0.08   0.24     0.05   0.00  -0.12
    22   1    -0.16  -0.02   0.03    -0.29  -0.08   0.04     0.13   0.00  -0.03
    23   1    -0.02   0.02  -0.13    -0.05   0.03  -0.16     0.03  -0.04   0.05
    24   1    -0.11   0.04  -0.10    -0.21   0.01  -0.14     0.10  -0.02   0.05
    25   1    -0.04   0.01  -0.10    -0.07   0.03  -0.17     0.03  -0.04   0.07
    26   1     0.05  -0.03  -0.01     0.06  -0.03   0.02    -0.02  -0.02  -0.02
    27   8    -0.01  -0.03  -0.01    -0.03  -0.05   0.02     0.04  -0.01  -0.03
    28   1    -0.03   0.01  -0.04    -0.06   0.01  -0.04     0.04  -0.02   0.01
    29   6    -0.11  -0.02   0.09     0.02  -0.02   0.06    -0.04   0.01   0.14
    30   8    -0.07   0.00   0.03     0.05  -0.01   0.03    -0.03   0.04   0.05
    31   6    -0.06   0.03  -0.02     0.01  -0.01   0.07     0.02   0.01   0.03
    32   8     0.05   0.07  -0.02     0.00  -0.03   0.08     0.14   0.03   0.03
    33   6    -0.04   0.03  -0.02     0.03  -0.01   0.06     0.00   0.00  -0.01
    34   8    -0.02   0.04  -0.03     0.03   0.00   0.05     0.00  -0.03  -0.02
    35   6    -0.03   0.01   0.00     0.04  -0.02   0.03     0.00   0.01  -0.01
    36   7    -0.01   0.01  -0.02     0.04  -0.01   0.02    -0.01   0.02  -0.06
    37   6     0.00   0.02   0.01     0.04  -0.01   0.01     0.00   0.01  -0.04
    38   6     0.02   0.02   0.01     0.04  -0.01   0.01     0.00   0.00  -0.02
    39   6     0.03   0.02   0.03     0.04  -0.01   0.00     0.00  -0.01   0.01
    40   8     0.03   0.03   0.05     0.03  -0.01  -0.06     0.01  -0.02   0.01
    41   7     0.03   0.03   0.03     0.05  -0.02   0.06     0.00  -0.02   0.05
    42   6     0.02   0.01  -0.03     0.04  -0.01  -0.01     0.00   0.00  -0.01
    43   6     0.01   0.00  -0.05     0.04  -0.01  -0.01     0.00   0.01  -0.03
    44   6    -0.01   0.00  -0.05     0.05  -0.02   0.01    -0.01   0.02  -0.06
    45   1    -0.23   0.02   0.14     0.01   0.00   0.08    -0.14   0.07   0.20
    46   1    -0.05  -0.10   0.16     0.01  -0.05   0.06     0.02  -0.07   0.22
    47   1    -0.11   0.03  -0.10     0.01   0.00   0.09    -0.02  -0.01  -0.04
    48   1     0.05   0.04  -0.05     0.01  -0.01   0.07     0.13  -0.03  -0.01
    49   1    -0.05   0.04  -0.03     0.04   0.01   0.06     0.00   0.01  -0.01
    50   1    -0.01   0.05  -0.03     0.00  -0.05   0.04    -0.02  -0.07  -0.03
    51   1     0.00  -0.01   0.01     0.02  -0.03   0.02     0.03  -0.03   0.00
    52   1     0.00   0.03   0.03     0.04  -0.01  -0.01     0.00   0.01  -0.03
    53   1     0.04   0.03   0.05     0.05  -0.02   0.04     0.00  -0.02   0.05
    54   1     0.00  -0.01  -0.03     0.02  -0.04  -0.01     0.00   0.00  -0.01
    55   1     0.04   0.02  -0.05     0.04   0.00  -0.02     0.00   0.00  -0.01
    56   1     0.02   0.00  -0.08     0.04   0.00  -0.02     0.00   0.01  -0.03
    57   1    -0.02   0.00  -0.06     0.04  -0.02   0.02    -0.01   0.02  -0.08
    58   1     0.03   0.02   0.02     0.06  -0.01   0.07    -0.01  -0.01   0.02
    59   6     0.04  -0.04  -0.03     0.04   0.02  -0.02     0.02  -0.01  -0.06
    60   1     0.02   0.00  -0.05     0.04  -0.01  -0.02     0.03  -0.02  -0.05
    61   1     0.08  -0.04  -0.03     0.01   0.03   0.01     0.01  -0.01  -0.06
    62   1     0.03  -0.06  -0.02     0.03   0.01  -0.01     0.03   0.00  -0.06
    63   6     0.00  -0.07  -0.02     0.07   0.05  -0.05     0.03  -0.01  -0.06
    64   8    -0.03  -0.13   0.02     0.12   0.14  -0.13     0.04   0.02  -0.06
    65   8     0.02  -0.02  -0.06     0.03  -0.01   0.01     0.03  -0.03  -0.04
    66   1     0.00  -0.04  -0.04     0.02  -0.01   0.00     0.04  -0.03  -0.04
    67   6     0.00  -0.01  -0.03     0.00  -0.01  -0.02     0.06  -0.01   0.11
    68   1    -0.01   0.00  -0.07     0.00  -0.01   0.00     0.07  -0.02   0.15
    69   1    -0.01  -0.06  -0.02     0.00   0.01  -0.02     0.07   0.06   0.10
    70   1     0.00   0.00  -0.04     0.00  -0.02  -0.01     0.07  -0.02   0.13
    71   6     0.03   0.02   0.03    -0.01  -0.02  -0.04     0.02  -0.05   0.04
    72   1     0.03   0.01   0.08    -0.01  -0.01  -0.05     0.01  -0.02  -0.01
    73   1     0.06   0.07   0.01    -0.01  -0.04  -0.04     0.01  -0.11   0.05
    74   7     0.01   0.00   0.02    -0.01  -0.02  -0.04     0.02  -0.04   0.02
    75   1     0.02   0.00  -0.01     0.00  -0.04  -0.03     0.02  -0.05   0.03
    76   1     0.00  -0.03   0.03     0.00   0.00  -0.05     0.02   0.01   0.01
    77   1     0.02   0.01   0.05    -0.02  -0.02  -0.06    -0.01  -0.05  -0.01
    78   6     0.09  -0.02   0.07    -0.07   0.05  -0.05     0.06  -0.01  -0.08
    79   1     0.16  -0.01   0.12    -0.11   0.03  -0.06    -0.04  -0.01  -0.15
    80   1     0.09  -0.06   0.05    -0.09   0.08  -0.05     0.08   0.01  -0.02
    81   1     0.03   0.05   0.09    -0.05   0.01  -0.05     0.14  -0.06  -0.13
    82   6     0.06  -0.08   0.00    -0.03   0.08  -0.03     0.03   0.04   0.00
    83   8     0.04  -0.06  -0.01    -0.01   0.06  -0.03     0.00   0.08   0.04
    84   7     0.07  -0.15  -0.04    -0.03   0.12  -0.02     0.02   0.04   0.01
    85   1     0.04  -0.16  -0.05    -0.01   0.12  -0.05     0.01   0.05   0.04
    86   1     0.08  -0.14  -0.01    -0.05   0.10  -0.08     0.04   0.00  -0.02
    87   6    -0.09   0.05  -0.02    -0.01  -0.04  -0.03    -0.03   0.07   0.01
    88   1    -0.06   0.03   0.06     0.01  -0.03  -0.05    -0.03   0.05   0.06
    89   1    -0.07   0.02  -0.11    -0.01  -0.04  -0.03    -0.01   0.07  -0.03
    90   1    -0.18   0.10  -0.01    -0.01  -0.06  -0.03    -0.07   0.11   0.01
    91   6    -0.06   0.02  -0.01    -0.02  -0.02   0.00     0.00   0.04   0.00
    92   7    -0.06  -0.01   0.01    -0.02  -0.02   0.00     0.01  -0.01   0.00
    93   6    -0.03  -0.02   0.01    -0.02   0.00   0.02     0.03  -0.02   0.00
    94   1    -0.02  -0.05   0.03    -0.02  -0.01   0.02     0.04  -0.04   0.00
    95   7    -0.01   0.00   0.01    -0.03   0.01   0.03     0.05   0.02   0.01
    96   1     0.02   0.00   0.01    -0.03   0.01   0.04     0.07   0.01   0.01
    97   6    -0.02   0.03  -0.01    -0.02  -0.01   0.02     0.03   0.05   0.01
    98   1    -0.01   0.05  -0.02    -0.02   0.00   0.02     0.03   0.08   0.02
    99   6     0.01  -0.01   0.00     0.00  -0.03  -0.01    -0.03  -0.03  -0.01
   100   1     0.02  -0.01   0.01     0.02  -0.03   0.00    -0.01  -0.06  -0.12
   101   1     0.00  -0.03   0.00     0.00  -0.05  -0.02    -0.05   0.05   0.03
   102   1     0.00  -0.01   0.00    -0.02  -0.03  -0.02    -0.01  -0.12   0.06
   103   6     0.00   0.00   0.00    -0.01   0.00   0.00    -0.04   0.02   0.00
   104   7     0.00   0.02   0.00    -0.01   0.02   0.01    -0.02  -0.02  -0.04
   105   6     0.00   0.02  -0.01    -0.01   0.03   0.01    -0.04   0.03  -0.03
   106   1     0.00   0.03  -0.01    -0.01   0.05   0.02    -0.03   0.01  -0.06
   107   7    -0.01   0.02  -0.01    -0.01   0.01   0.00    -0.07   0.12   0.01
   108   1    -0.01   0.02  -0.01    -0.01   0.00   0.00    -0.09   0.16   0.01
   109   6    -0.01   0.00   0.00    -0.01  -0.01  -0.01    -0.07   0.11   0.03
   110   1    -0.01  -0.01   0.00    -0.01  -0.03  -0.01    -0.09   0.17   0.06
   111   6     0.03   0.01  -0.03    -0.10  -0.01   0.02    -0.12  -0.04   0.04
   112   1     0.04   0.03  -0.02    -0.08  -0.04   0.05    -0.08  -0.08   0.09
   113   1     0.02   0.00  -0.03    -0.15  -0.01   0.04    -0.19  -0.02   0.07
   114   1     0.03   0.01  -0.05    -0.11   0.02  -0.02    -0.12  -0.01  -0.01
   115   6     0.02   0.02   0.00    -0.06  -0.01   0.00    -0.07  -0.04   0.00
   116   8     0.02   0.01  -0.03    -0.05   0.01   0.05    -0.05  -0.01   0.01
   117   8     0.01   0.02   0.06    -0.05  -0.04  -0.05    -0.05  -0.07  -0.03
                    25                     26                     27
                     A                      A                      A
 Frequencies --    85.2943                91.5223                93.1241
 Red. masses --     4.8806                 5.1033                 5.5315
 Frc consts  --     0.0209                 0.0252                 0.0283
 IR Inten    --     7.3902                 1.8281                 2.2509
  Atom  AN      X      Y      Z        X      Y      Z        X      Y      Z
     1  16     0.05   0.06  -0.02     0.01   0.16   0.05    -0.01  -0.01  -0.04
     2   6     0.05  -0.03  -0.01    -0.01   0.00   0.08     0.01  -0.02  -0.05
     3   6     0.00  -0.08  -0.07    -0.20   0.02   0.09     0.03  -0.04  -0.07
     4   1     0.05  -0.03   0.00     0.01  -0.14   0.10     0.01   0.00  -0.06
     5   1     0.07  -0.06   0.03     0.11   0.02   0.07     0.01  -0.03  -0.04
     6   1     0.02  -0.16  -0.09    -0.20  -0.10   0.09     0.05  -0.06  -0.10
     7   1    -0.06  -0.06  -0.12    -0.33   0.01   0.08     0.01  -0.03  -0.09
     8   1     0.01  -0.06  -0.06    -0.21   0.16   0.07     0.05  -0.04  -0.04
     9   1     0.06   0.07   0.04     0.06   0.18   0.11    -0.01  -0.01  -0.03
    10   6    -0.04   0.05   0.01     0.02   0.00  -0.05    -0.04   0.02   0.02
    11   6    -0.06   0.04   0.03     0.02   0.01  -0.08    -0.06   0.01   0.04
    12   6    -0.04   0.04   0.02     0.01   0.00  -0.06    -0.05   0.00   0.05
    13   8     0.09   0.06  -0.03     0.08  -0.05  -0.03     0.19   0.04  -0.05
    14   6    -0.04   0.05   0.03     0.03   0.01  -0.04     0.01   0.02   0.01
    15   8     0.02   0.05  -0.03    -0.01   0.00   0.04    -0.03   0.03  -0.02
    16   6     0.03   0.05  -0.01     0.03  -0.02  -0.01     0.06   0.03  -0.02
    17   6    -0.05   0.04  -0.02     0.02   0.01  -0.02    -0.04  -0.05   0.10
    18   8    -0.02   0.04   0.02    -0.02  -0.02  -0.07    -0.13   0.03   0.05
    19   1    -0.05   0.03   0.06     0.02   0.02  -0.10    -0.06   0.01   0.04
    20   1    -0.08   0.04   0.03     0.05   0.00  -0.08    -0.05   0.02   0.04
    21   1    -0.04   0.06   0.08     0.02   0.02  -0.05     0.00   0.08   0.00
    22   1    -0.09   0.03   0.02     0.04   0.03  -0.03     0.03  -0.01   0.01
    23   1    -0.04   0.05  -0.01     0.01  -0.01  -0.06    -0.07  -0.05   0.14
    24   1    -0.08   0.01  -0.03     0.04   0.06  -0.01    -0.01  -0.10   0.10
    25   1    -0.03   0.05  -0.05     0.01  -0.02   0.02    -0.03  -0.04   0.08
    26   1     0.02   0.03   0.02     0.02  -0.04  -0.05    -0.01   0.01   0.04
    27   8    -0.02   0.04  -0.01     0.03   0.00  -0.07    -0.01   0.00  -0.01
    28   1    -0.04   0.07   0.00     0.03   0.00  -0.01    -0.03   0.04   0.03
    29   6     0.00  -0.03   0.04     0.04   0.01  -0.05     0.01   0.04   0.01
    30   8    -0.05  -0.03   0.05     0.03   0.00  -0.02     0.01   0.06  -0.04
    31   6     0.03  -0.06  -0.02     0.01  -0.01   0.01     0.00   0.00   0.03
    32   8     0.11  -0.04  -0.02    -0.05  -0.03   0.01    -0.03  -0.06   0.05
    33   6    -0.01  -0.08  -0.03     0.01  -0.01   0.01     0.00   0.01  -0.03
    34   8     0.01  -0.10  -0.05     0.01  -0.01   0.01     0.00  -0.03  -0.04
    35   6    -0.03  -0.05   0.01     0.00   0.00   0.01    -0.01   0.03  -0.05
    36   7    -0.05  -0.04  -0.02    -0.01  -0.01   0.01    -0.03   0.03  -0.06
    37   6    -0.04  -0.04   0.00    -0.02  -0.01  -0.01    -0.03   0.00  -0.01
    38   6    -0.04  -0.03  -0.02    -0.04   0.00  -0.04    -0.04  -0.01   0.03
    39   6    -0.03  -0.03   0.01    -0.04  -0.01  -0.04    -0.04  -0.06   0.10
    40   8    -0.02  -0.02   0.04    -0.02  -0.03   0.04    -0.01  -0.09   0.12
    41   7    -0.02  -0.02  -0.01    -0.09  -0.01  -0.15    -0.07  -0.06   0.12
    42   6    -0.04  -0.03  -0.02    -0.04   0.01  -0.03    -0.06   0.01   0.02
    43   6    -0.05  -0.03  -0.06    -0.04   0.02  -0.01    -0.05   0.03   0.00
    44   6    -0.05  -0.03  -0.06    -0.02   0.01   0.01    -0.04   0.05  -0.05
    45   1    -0.02  -0.03   0.05     0.09  -0.01  -0.07     0.03   0.07   0.04
    46   1     0.04  -0.01   0.07     0.01   0.04  -0.09     0.00   0.01   0.01
    47   1     0.03  -0.09  -0.06     0.04  -0.01   0.05     0.01   0.03   0.08
    48   1     0.10  -0.09  -0.05    -0.04   0.00   0.02    -0.02  -0.07   0.03
    49   1    -0.04  -0.09  -0.05     0.00  -0.02   0.01    -0.01   0.04  -0.04
    50   1     0.03  -0.05  -0.06     0.00  -0.01   0.01     0.01  -0.02  -0.04
    51   1     0.00  -0.06   0.02    -0.02   0.01   0.00    -0.02   0.02  -0.05
    52   1    -0.04  -0.05   0.03    -0.01  -0.02   0.01    -0.02  -0.02   0.01
    53   1    -0.01  -0.02   0.03    -0.08  -0.01  -0.12    -0.07  -0.09   0.17
    54   1    -0.03   0.02   0.01    -0.03   0.01  -0.04    -0.07   0.01   0.03
    55   1    -0.02  -0.05   0.01    -0.06   0.02  -0.04    -0.06   0.00   0.04
    56   1    -0.05  -0.03  -0.09    -0.04   0.02   0.00    -0.06   0.04   0.01
    57   1    -0.06  -0.03  -0.08    -0.01   0.01   0.03    -0.04   0.07  -0.08
    58   1    -0.02  -0.03   0.01    -0.08  -0.01  -0.14    -0.10  -0.04   0.11
    59   6     0.04   0.05   0.05     0.06  -0.01   0.04     0.00  -0.03  -0.05
    60   1     0.03   0.06   0.02     0.05  -0.02  -0.01     0.00  -0.05  -0.04
    61   1     0.07   0.04   0.05     0.08   0.00   0.06    -0.03  -0.02  -0.04
    62   1     0.02   0.05   0.07     0.03  -0.04   0.06     0.00  -0.03  -0.06
    63   6     0.04   0.04   0.07     0.08   0.01   0.02     0.01  -0.01  -0.08
    64   8     0.04   0.03   0.07     0.09   0.01   0.01     0.02   0.01  -0.09
    65   8     0.04   0.03   0.08     0.08   0.02   0.02     0.01   0.00  -0.08
    66   1     0.02   0.04   0.06     0.07   0.03   0.00     0.02  -0.01  -0.08
    67   6     0.00  -0.02  -0.04    -0.01  -0.01   0.10     0.07  -0.01  -0.01
    68   1     0.00  -0.01  -0.08    -0.02   0.00   0.06     0.07  -0.01  -0.04
    69   1    -0.01  -0.07  -0.03    -0.05   0.00   0.12     0.06  -0.04   0.00
    70   1     0.01   0.00  -0.04     0.00  -0.02   0.14     0.08   0.00  -0.01
    71   6     0.02   0.01   0.01     0.02  -0.01   0.08     0.08   0.00   0.02
    72   1     0.03   0.00   0.04     0.03  -0.02   0.10     0.08   0.00   0.06
    73   1     0.03   0.05   0.00     0.04  -0.02   0.08     0.11   0.03   0.01
    74   7     0.02  -0.01   0.02     0.01   0.01   0.05     0.07  -0.02   0.01
    75   1     0.02   0.00   0.01     0.01   0.00   0.04     0.07  -0.02  -0.02
    76   1     0.03  -0.03   0.02     0.00   0.04   0.05     0.05  -0.03   0.01
    77   1     0.03   0.00   0.03     0.01   0.00   0.02     0.06  -0.01   0.02
    78   6    -0.04  -0.01   0.08     0.03  -0.02  -0.06     0.01   0.00   0.01
    79   1     0.01  -0.01   0.14    -0.08  -0.05  -0.12     0.02  -0.01   0.03
    80   1    -0.08   0.00   0.03     0.04   0.02   0.00    -0.01   0.01  -0.01
    81   1    -0.11   0.01   0.13     0.12  -0.09  -0.11    -0.01   0.00   0.03
    82   6     0.02  -0.02   0.03     0.02   0.03   0.01     0.04   0.00  -0.01
    83   8     0.06  -0.06   0.02     0.01   0.08   0.09     0.07  -0.02  -0.01
    84   7     0.03   0.01   0.00     0.04   0.00  -0.04     0.04   0.03  -0.02
    85   1     0.05   0.03   0.01     0.03   0.02   0.01     0.06   0.03  -0.03
    86   1     0.00   0.05   0.01     0.04  -0.03  -0.08     0.03   0.04  -0.02
    87   6     0.01  -0.03   0.03    -0.01  -0.08  -0.03    -0.03   0.02  -0.04
    88   1     0.01  -0.03   0.03     0.01  -0.06  -0.07    -0.01   0.03  -0.04
    89   1     0.00  -0.04   0.04    -0.02  -0.08  -0.01    -0.02   0.02  -0.07
    90   1     0.03  -0.02   0.03     0.01  -0.11  -0.03    -0.06   0.00  -0.04
    91   6     0.00  -0.03   0.00    -0.04  -0.04  -0.01    -0.03   0.03   0.00
    92   7     0.00   0.00  -0.01    -0.04  -0.01  -0.01    -0.02  -0.01  -0.02
    93   6    -0.01  -0.01  -0.03    -0.07   0.01   0.00    -0.02   0.01   0.02
    94   1    -0.01  -0.01  -0.04    -0.07   0.02  -0.01    -0.01   0.00   0.01
    95   7    -0.02  -0.04  -0.04    -0.09   0.00   0.01    -0.03   0.06   0.06
    96   1    -0.03  -0.05  -0.06    -0.11   0.00   0.01    -0.02   0.08   0.09
    97   6    -0.01  -0.05  -0.02    -0.07  -0.04   0.00    -0.03   0.07   0.05
    98   1    -0.02  -0.07  -0.02    -0.08  -0.05   0.01    -0.04   0.11   0.08
    99   6    -0.02   0.04   0.03     0.01   0.00   0.00     0.00  -0.08  -0.04
   100   1    -0.07  -0.01  -0.19     0.01   0.01   0.03     0.08  -0.03   0.15
   101   1    -0.07   0.24   0.12     0.02  -0.03  -0.02     0.05  -0.29  -0.14
   102   1     0.08  -0.12   0.16     0.00   0.03  -0.03    -0.13   0.06  -0.17
   103   6    -0.03   0.04   0.00     0.02  -0.01   0.00     0.00  -0.03   0.00
   104   7     0.00  -0.09  -0.07     0.00   0.01   0.02    -0.03   0.09   0.06
   105   6    -0.01  -0.04  -0.07     0.01  -0.01   0.02    -0.02   0.07   0.07
   106   1     0.00  -0.11  -0.12     0.01   0.00   0.03    -0.03   0.13   0.11
   107   7    -0.06   0.10  -0.01     0.03  -0.06   0.00     0.02  -0.05   0.02
   108   1    -0.08   0.14   0.00     0.04  -0.08  -0.01     0.03  -0.08   0.01
   109   6    -0.07   0.15   0.04     0.03  -0.06  -0.01     0.03  -0.12  -0.03
   110   1    -0.10   0.26   0.10     0.04  -0.09  -0.03     0.06  -0.21  -0.08
   111   6    -0.02   0.03   0.02     0.00  -0.01   0.01     0.01   0.01   0.00
   112   1    -0.03  -0.01   0.04     0.01  -0.02   0.02    -0.01   0.00  -0.02
   113   1    -0.06   0.03   0.03    -0.02  -0.01   0.02     0.02  -0.01  -0.01
   114   1    -0.04   0.07   0.01     0.00  -0.01   0.00     0.00   0.03   0.00
   115   6     0.04   0.02   0.00     0.00  -0.01   0.00     0.04   0.00   0.01
   116   8     0.06   0.06  -0.01     0.00  -0.01  -0.01     0.06   0.03  -0.02
   117   8     0.06  -0.02  -0.01     0.00  -0.01   0.01     0.05  -0.02   0.03
                    28                     29                     30
                     A                      A                      A
 Frequencies --    96.0852                97.0691               101.0624
 Red. masses --     5.2640                 5.5352                 4.7275
 Frc consts  --     0.0286                 0.0307                 0.0284
 IR Inten    --     0.1116                 2.8070                 2.7998
  Atom  AN      X      Y      Z        X      Y      Z        X      Y      Z
     1  16     0.01   0.05   0.00    -0.03   0.14   0.02     0.06  -0.06   0.01
     2   6     0.01   0.01   0.00     0.02   0.03  -0.03     0.04  -0.05   0.03
     3   6     0.00  -0.01  -0.03     0.01  -0.01  -0.08     0.01  -0.05   0.04
     4   1     0.01   0.02   0.00     0.00   0.01  -0.07     0.05  -0.07   0.05
     5   1     0.02   0.00   0.03     0.09   0.01   0.02     0.04  -0.05   0.02
     6   1     0.01  -0.04  -0.03     0.05  -0.09  -0.12     0.00  -0.05   0.05
     7   1    -0.02   0.00  -0.05    -0.06   0.01  -0.13     0.01  -0.05   0.05
     8   1     0.00  -0.02  -0.02     0.04   0.01  -0.04     0.00  -0.03   0.03
     9   1     0.03   0.05   0.01     0.01   0.15   0.07     0.06  -0.06  -0.02
    10   6     0.02  -0.01   0.03     0.03   0.00   0.02     0.01   0.00   0.01
    11   6     0.01  -0.02   0.03     0.04   0.01   0.02     0.00  -0.01   0.01
    12   6     0.00  -0.01   0.03     0.03   0.01   0.03     0.00   0.00  -0.01
    13   8     0.02   0.01   0.00    -0.02   0.05   0.01    -0.05   0.00   0.02
    14   6    -0.01  -0.02   0.02     0.04   0.01   0.00    -0.04  -0.01   0.02
    15   8     0.01  -0.01  -0.02    -0.02   0.02  -0.01     0.03  -0.01  -0.01
    16   6     0.00  -0.01   0.00     0.00   0.02   0.00    -0.02  -0.01   0.01
    17   6     0.00   0.00   0.01     0.04   0.00   0.07    -0.01   0.04  -0.07
    18   8     0.02   0.00   0.03     0.00   0.03   0.03     0.07  -0.01   0.00
    19   1     0.01  -0.03   0.04     0.04   0.01   0.01     0.00  -0.02   0.04
    20   1     0.00  -0.02   0.03     0.06   0.01   0.02    -0.03  -0.01   0.01
    21   1    -0.01  -0.02   0.05     0.04   0.01  -0.04    -0.03  -0.04   0.08
    22   1    -0.03  -0.03   0.02     0.08  -0.01   0.00    -0.10   0.00   0.02
    23   1     0.01   0.01   0.02     0.03  -0.01   0.07     0.02   0.05  -0.08
    24   1    -0.01   0.00   0.01     0.07   0.02   0.08    -0.05   0.03  -0.08
    25   1     0.00   0.01   0.01     0.03  -0.01   0.10    -0.01   0.06  -0.10
    26   1     0.02   0.01   0.02    -0.01   0.03   0.03     0.03   0.00   0.00
    27   8     0.04  -0.03   0.02     0.01   0.01   0.03     0.03  -0.01   0.01
    28   1     0.03   0.00   0.04     0.02  -0.02   0.01     0.01   0.01   0.00
    29   6    -0.01   0.08   0.02     0.02   0.00   0.03     0.00   0.02   0.03
    30   8    -0.06   0.08   0.02     0.04   0.04  -0.05    -0.07   0.01   0.07
    31   6    -0.04   0.03   0.08     0.04  -0.01  -0.01     0.01  -0.01   0.01
    32   8    -0.10  -0.10   0.10     0.10   0.00  -0.01     0.04  -0.04   0.02
    33   6    -0.04   0.05  -0.01     0.02  -0.01  -0.04    -0.01  -0.01  -0.04
    34   8    -0.01  -0.01  -0.05     0.03  -0.05  -0.06     0.02  -0.04  -0.07
    35   6    -0.04   0.06  -0.02     0.02   0.01  -0.06    -0.02   0.00   0.01
    36   7    -0.05   0.07  -0.04     0.01   0.01  -0.07    -0.03   0.01  -0.02
    37   6    -0.04   0.06  -0.02     0.01   0.01  -0.07    -0.03   0.02  -0.03
    38   6    -0.03   0.04   0.04     0.02  -0.01  -0.02    -0.02   0.02  -0.02
    39   6    -0.02   0.05   0.05     0.02   0.00  -0.03    -0.02   0.04  -0.05
    40   8    -0.04   0.06   0.00     0.00   0.01  -0.12    -0.03   0.06  -0.04
    41   7     0.01   0.05   0.11     0.06  -0.01   0.09    -0.01   0.04  -0.08
    42   6    -0.02   0.03   0.05     0.03  -0.02   0.02    -0.01   0.00   0.00
    43   6    -0.02   0.03   0.05     0.03  -0.02   0.03    -0.01  -0.01   0.01
    44   6    -0.04   0.05  -0.01     0.02  -0.01  -0.01    -0.03  -0.01  -0.01
    45   1     0.06   0.08   0.01    -0.04   0.06   0.09     0.02   0.00   0.01
    46   1    -0.04   0.12  -0.02     0.04  -0.07   0.08     0.02   0.08   0.03
    47   1    -0.03   0.07   0.18     0.03  -0.01  -0.04     0.01  -0.01   0.01
    48   1    -0.09  -0.10   0.08     0.10  -0.03  -0.04     0.05  -0.06  -0.01
    49   1    -0.06   0.10  -0.04     0.02   0.00  -0.05    -0.05   0.00  -0.06
    50   1    -0.02  -0.01  -0.08     0.02  -0.04  -0.09     0.02  -0.03  -0.10
    51   1    -0.02   0.02  -0.01     0.00   0.00  -0.06     0.04  -0.04   0.03
    52   1    -0.05   0.07  -0.04     0.00   0.02  -0.12    -0.04   0.02  -0.04
    53   1     0.00   0.05   0.10     0.05  -0.01   0.05     0.00   0.06  -0.08
    54   1     0.00   0.01   0.03     0.04   0.00   0.02     0.02   0.01   0.00
    55   1    -0.02   0.03   0.05     0.03  -0.03   0.04    -0.01  -0.01   0.01
    56   1    -0.02   0.02   0.07     0.04  -0.04   0.08    -0.01  -0.02   0.01
    57   1    -0.05   0.05  -0.03     0.02  -0.02   0.01    -0.03  -0.02   0.00
    58   1     0.00   0.04   0.09     0.06  -0.01   0.08     0.02   0.03  -0.06
    59   6    -0.01  -0.08  -0.06     0.06   0.01  -0.02    -0.01   0.05  -0.05
    60   1     0.01  -0.11  -0.05     0.06   0.04   0.00    -0.01   0.04  -0.05
    61   1    -0.05  -0.07  -0.05     0.07   0.00  -0.04    -0.03   0.01  -0.09
    62   1     0.00  -0.07  -0.07     0.08   0.01  -0.03    -0.03   0.10  -0.06
    63   6     0.02  -0.05  -0.08     0.02  -0.02  -0.01     0.01   0.02   0.02
    64   8     0.02  -0.04  -0.08    -0.03  -0.11   0.05     0.00   0.02   0.08
    65   8     0.03  -0.05  -0.10     0.03   0.04  -0.05     0.04  -0.01   0.02
    66   1     0.05  -0.05  -0.08     0.01   0.01  -0.03     0.05  -0.02   0.03
    67   6     0.01   0.02   0.05    -0.04   0.04   0.06    -0.05  -0.01   0.02
    68   1     0.01   0.02   0.09    -0.04   0.03   0.14    -0.05   0.00   0.01
    69   1     0.03   0.06   0.04     0.00   0.10   0.04    -0.05  -0.01   0.02
    70   1     0.00   0.00   0.05    -0.06   0.00   0.06    -0.05  -0.01   0.02
    71   6    -0.01   0.00   0.01    -0.08  -0.01  -0.01    -0.04   0.00   0.03
    72   1    -0.01   0.01  -0.02    -0.08   0.01  -0.07    -0.03  -0.01   0.02
    73   1    -0.02  -0.03   0.02    -0.10  -0.07   0.00    -0.05   0.00   0.03
    74   7     0.00   0.01   0.01    -0.07   0.02  -0.02    -0.02   0.01   0.04
    75   1     0.01   0.00   0.01    -0.07   0.02   0.00    -0.03   0.00   0.05
    76   1     0.00   0.03   0.01    -0.07   0.04  -0.02    -0.01   0.02   0.03
    77   1    -0.01   0.01  -0.01    -0.06   0.00  -0.06    -0.02  -0.01   0.01
    78   6     0.02  -0.03   0.00     0.02  -0.05   0.03     0.00  -0.03   0.05
    79   1     0.01  -0.02  -0.02     0.07  -0.01   0.03    -0.01  -0.03   0.04
    80   1     0.04  -0.04   0.02     0.06  -0.10   0.03     0.00  -0.03   0.05
    81   1     0.04  -0.03  -0.01     0.00   0.00   0.03     0.01  -0.05   0.05
    82   6    -0.01  -0.03   0.02    -0.05  -0.08   0.02     0.01  -0.02   0.07
    83   8    -0.02  -0.01   0.02    -0.10  -0.06  -0.01     0.02  -0.03   0.06
    84   7    -0.01  -0.03   0.05    -0.06  -0.13   0.07     0.00   0.01   0.09
    85   1    -0.02  -0.05   0.03    -0.08  -0.15   0.05     0.01   0.03   0.11
    86   1     0.00  -0.05   0.05    -0.04  -0.13   0.11     0.00   0.01   0.08
    87   6     0.07  -0.03   0.10     0.04  -0.11  -0.07     0.04   0.07   0.04
    88   1     0.00  -0.03   0.07     0.04  -0.07  -0.19     0.04   0.06   0.04
    89   1     0.03  -0.01   0.22     0.02  -0.09  -0.01     0.02   0.05   0.08
    90   1     0.20  -0.02   0.10     0.08  -0.24  -0.08     0.09   0.08   0.04
    91   6     0.03  -0.04   0.00     0.01  -0.05   0.01     0.01   0.07  -0.01
    92   7     0.04   0.02  -0.03    -0.01  -0.02   0.04     0.07  -0.01  -0.17
    93   6     0.01   0.00  -0.10    -0.03   0.02   0.09     0.03   0.02  -0.15
    94   1     0.00   0.03  -0.13    -0.03   0.03   0.10     0.05  -0.01  -0.22
    95   7    -0.02  -0.08  -0.13    -0.03   0.02   0.09    -0.06   0.11   0.00
    96   1    -0.05  -0.09  -0.16    -0.05   0.03   0.11    -0.09   0.13   0.02
    97   6     0.00  -0.11  -0.07    -0.01  -0.02   0.05    -0.07   0.14   0.09
    98   1    -0.02  -0.16  -0.07    -0.01  -0.03   0.04    -0.13   0.21   0.22
    99   6     0.04   0.12   0.06    -0.03  -0.06  -0.04     0.01  -0.08  -0.04
   100   1    -0.05   0.11  -0.01     0.01  -0.05  -0.01     0.09  -0.03   0.16
   101   1     0.01   0.25   0.13    -0.01  -0.11  -0.07     0.05  -0.30  -0.13
   102   1     0.16   0.09   0.12    -0.09  -0.05  -0.06    -0.11   0.06  -0.17
   103   6     0.05   0.02   0.01    -0.03  -0.01   0.00     0.01  -0.04  -0.02
   104   7     0.07  -0.07  -0.04    -0.05   0.05   0.03    -0.01   0.03   0.02
   105   6     0.07  -0.10  -0.07    -0.04   0.06   0.04     0.00   0.02   0.03
   106   1     0.07  -0.15  -0.09    -0.05   0.08   0.06    -0.01   0.05   0.05
   107   7     0.05  -0.04  -0.04    -0.03   0.01   0.02     0.02  -0.06  -0.01
   108   1     0.04  -0.04  -0.04    -0.02   0.00   0.02     0.03  -0.08  -0.01
   109   6     0.04   0.04   0.01    -0.02  -0.03  -0.01     0.03  -0.10  -0.04
   110   1     0.02   0.10   0.04    -0.01  -0.06  -0.03     0.05  -0.16  -0.07
   111   6     0.01  -0.02   0.03    -0.04   0.02   0.06    -0.05   0.01   0.03
   112   1     0.00  -0.03   0.03    -0.04  -0.04   0.10    -0.01  -0.04   0.09
   113   1     0.03   0.02   0.03    -0.07   0.08   0.09    -0.11   0.04   0.07
   114   1     0.01  -0.04   0.06    -0.05   0.03   0.07    -0.05   0.03  -0.01
   115   6    -0.02  -0.02  -0.02    -0.02   0.02  -0.04    -0.01   0.00  -0.02
   116   8    -0.03  -0.03  -0.01    -0.02   0.03   0.02     0.00   0.03   0.01
   117   8    -0.02   0.00  -0.06     0.00   0.00  -0.16     0.01  -0.02  -0.07
                    31                     32                     33
                     A                      A                      A
 Frequencies --   104.0245               109.2871               111.2546
 Red. masses --     4.1979                 4.4869                 4.7849
 Frc consts  --     0.0268                 0.0316                 0.0349
 IR Inten    --     2.0554                 6.4633                 0.8919
  Atom  AN      X      Y      Z        X      Y      Z        X      Y      Z
     1  16     0.10  -0.04  -0.03     0.02   0.03   0.01    -0.04   0.02   0.00
     2   6     0.05  -0.03   0.02     0.01  -0.03   0.03    -0.05   0.05   0.01
     3   6     0.04  -0.04   0.02    -0.08  -0.01   0.04     0.01   0.02  -0.03
     4   1     0.06  -0.02   0.05     0.02  -0.10   0.04    -0.05   0.13   0.01
     5   1     0.02  -0.04   0.02     0.07  -0.01   0.01    -0.10   0.03   0.04
     6   1     0.02  -0.03   0.04    -0.10  -0.05   0.06     0.00   0.06  -0.02
     7   1     0.06  -0.04   0.02    -0.12  -0.02   0.05     0.09   0.04  -0.06
     8   1     0.02  -0.04  -0.01    -0.10   0.05   0.02     0.01  -0.06  -0.05
     9   1     0.04  -0.04   0.00     0.05   0.04   0.02    -0.01   0.02  -0.05
    10   6    -0.01   0.01   0.00    -0.04  -0.04  -0.03     0.00   0.04  -0.01
    11   6    -0.02   0.01   0.03     0.02  -0.02  -0.09     0.00   0.04  -0.02
    12   6    -0.02   0.01   0.03     0.02  -0.05  -0.05    -0.01   0.05  -0.01
    13   8     0.05   0.03   0.00    -0.03  -0.10  -0.01     0.01   0.03   0.01
    14   6     0.03   0.02   0.00     0.09  -0.02  -0.09     0.00   0.06   0.00
    15   8    -0.01   0.03   0.01    -0.04  -0.03   0.05     0.02   0.05   0.04
    16   6     0.02   0.03   0.01     0.00  -0.05  -0.01     0.01   0.04   0.02
    17   6    -0.01  -0.03   0.08     0.04  -0.10   0.03    -0.01   0.05   0.00
    18   8    -0.07   0.03   0.03    -0.07  -0.04  -0.07    -0.02   0.04  -0.01
    19   1    -0.02   0.01   0.03     0.00   0.04  -0.15    -0.01   0.05  -0.04
    20   1    -0.02   0.02   0.03     0.10  -0.03  -0.09     0.01   0.03  -0.03
    21   1     0.02   0.06  -0.04     0.07   0.01  -0.23     0.00   0.07   0.00
    22   1     0.07   0.01   0.01     0.22   0.00  -0.07     0.01   0.07   0.01
    23   1    -0.03  -0.03   0.12    -0.01  -0.12   0.03    -0.01   0.05   0.01
    24   1     0.03  -0.06   0.08     0.11  -0.06   0.05     0.00   0.04   0.00
    25   1    -0.01  -0.03   0.07     0.03  -0.13   0.09    -0.01   0.05  -0.01
    26   1    -0.03   0.03   0.03    -0.06  -0.05  -0.06    -0.01   0.03   0.00
    27   8     0.00   0.01   0.00    -0.07  -0.02   0.03     0.00   0.04  -0.05
    28   1    -0.02   0.03  -0.01    -0.04  -0.10  -0.03     0.00   0.05   0.02
    29   6    -0.01  -0.01  -0.03    -0.03   0.00   0.04     0.01  -0.01  -0.02
    30   8     0.03  -0.02  -0.02    -0.01   0.01   0.03    -0.05  -0.05   0.09
    31   6    -0.03   0.02   0.00    -0.03   0.01   0.04     0.02  -0.01  -0.05
    32   8    -0.08   0.00   0.00    -0.03  -0.01   0.04     0.06   0.08  -0.07
    33   6     0.02   0.04   0.00     0.00   0.02   0.01    -0.01  -0.03   0.02
    34   8     0.02   0.06   0.01     0.01   0.02   0.01    -0.01   0.01   0.04
    35   6     0.04   0.01   0.00     0.00   0.00   0.01    -0.01  -0.03   0.07
    36   7     0.04   0.00   0.02     0.01   0.01  -0.02    -0.02  -0.03   0.07
    37   6     0.03   0.00  -0.01     0.02   0.00   0.02    -0.02  -0.02   0.06
    38   6     0.02   0.00  -0.01     0.03   0.00   0.02    -0.01   0.00   0.02
    39   6     0.01  -0.01  -0.03     0.04  -0.01   0.07     0.01   0.01   0.06
    40   8     0.01  -0.03  -0.06     0.03  -0.01   0.01    -0.01   0.02   0.02
    41   7    -0.01  -0.02   0.00     0.07  -0.02   0.20     0.06   0.00   0.16
    42   6     0.02   0.00   0.01     0.03   0.01  -0.03    -0.01  -0.01   0.00
    43   6     0.03   0.01   0.03     0.02   0.01  -0.07    -0.02  -0.01  -0.02
    44   6     0.04   0.00   0.04     0.01   0.01  -0.06    -0.02  -0.02   0.03
    45   1     0.00  -0.02  -0.04    -0.03   0.01   0.05     0.03  -0.08  -0.08
    46   1    -0.03  -0.02  -0.05    -0.03  -0.01   0.04     0.03   0.08  -0.03
    47   1    -0.03   0.04   0.03    -0.04   0.03   0.05     0.03  -0.05  -0.11
    48   1    -0.05   0.04   0.01    -0.01   0.00   0.03     0.05   0.07  -0.05
    49   1     0.03   0.05   0.01    -0.01   0.04   0.01    -0.01  -0.08   0.02
    50   1     0.01   0.04   0.00     0.01   0.03   0.00    -0.02   0.00   0.05
    51   1     0.03   0.01   0.00     0.01  -0.02   0.01     0.02  -0.03   0.09
    52   1     0.03   0.01  -0.04     0.02   0.01   0.04    -0.02  -0.02   0.08
    53   1    -0.02  -0.03  -0.02     0.06  -0.03   0.16     0.06   0.01   0.15
    54   1     0.01   0.00  -0.01    -0.02  -0.01  -0.01    -0.04   0.02  -0.01
    55   1     0.00   0.01   0.00     0.05   0.01  -0.03     0.00   0.00  -0.01
    56   1     0.02   0.01   0.05     0.02   0.02  -0.10    -0.02   0.00  -0.05
    57   1     0.05   0.00   0.06     0.00   0.01  -0.09    -0.02  -0.03   0.04
    58   1    -0.01   0.00   0.02     0.03  -0.01   0.10     0.04   0.00   0.11
    59   6     0.07  -0.08   0.10     0.02   0.09   0.01     0.04  -0.10   0.08
    60   1     0.04  -0.06  -0.01     0.02   0.09   0.01     0.01  -0.05  -0.01
    61   1     0.14  -0.02   0.17     0.02   0.08  -0.01     0.14  -0.05   0.14
    62   1     0.02  -0.18   0.16     0.02   0.11   0.01     0.00  -0.18   0.14
    63   6     0.08  -0.03   0.02     0.02   0.07   0.04     0.03  -0.07   0.04
    64   8     0.10  -0.02  -0.05     0.02   0.07   0.05     0.05  -0.06  -0.04
    65   8     0.05   0.00   0.03     0.01   0.06   0.05    -0.01  -0.06   0.06
    66   1     0.03   0.01  -0.01    -0.03   0.03   0.07     0.00  -0.02   0.00
    67   6    -0.12   0.00   0.05    -0.07  -0.02  -0.07     0.08   0.03   0.03
    68   1    -0.16   0.04   0.07    -0.08   0.00   0.02     0.10   0.01   0.09
    69   1    -0.11   0.00   0.05     0.02  -0.01  -0.10     0.11   0.10   0.01
    70   1    -0.15  -0.06   0.06    -0.13  -0.05  -0.13     0.08   0.02   0.03
    71   6    -0.06   0.00   0.03    -0.08  -0.02  -0.07     0.03  -0.01  -0.04
    72   1    -0.03  -0.03   0.03    -0.07  -0.03  -0.10     0.01   0.02  -0.09
    73   1    -0.04  -0.01   0.02    -0.11  -0.02  -0.06     0.00  -0.07  -0.02
    74   7    -0.05   0.05  -0.01    -0.05   0.00  -0.03     0.03  -0.01  -0.04
    75   1    -0.05   0.05  -0.01    -0.06   0.03  -0.01     0.03  -0.01  -0.04
    76   1    -0.06   0.06  -0.01    -0.01  -0.04  -0.03     0.02   0.00  -0.04
    77   1    -0.03   0.03  -0.04    -0.02   0.01   0.00     0.02   0.00  -0.03
    78   6    -0.01  -0.03   0.00    -0.05   0.02   0.06    -0.01   0.03  -0.05
    79   1    -0.05  -0.05  -0.01     0.12   0.07   0.15     0.07   0.07  -0.02
    80   1    -0.01  -0.01   0.03    -0.09  -0.03  -0.07    -0.01  -0.03  -0.10
    81   1     0.02  -0.03  -0.03    -0.20   0.09   0.17    -0.08   0.07  -0.01
    82   6    -0.02  -0.04  -0.01     0.01  -0.02  -0.03    -0.03   0.01  -0.07
    83   8    -0.04  -0.02   0.00     0.06  -0.08  -0.08    -0.06   0.05  -0.02
    84   7    -0.02  -0.06  -0.03     0.01   0.03  -0.04    -0.01  -0.07  -0.15
    85   1    -0.01  -0.08  -0.05     0.03   0.03  -0.05    -0.03  -0.07  -0.13
    86   1    -0.01  -0.06  -0.02    -0.02   0.07   0.00     0.00  -0.07  -0.13
    87   6    -0.15   0.11  -0.02     0.03  -0.01   0.03     0.08  -0.03   0.01
    88   1    -0.06   0.05   0.19     0.01  -0.01   0.02     0.01   0.01  -0.14
    89   1    -0.09   0.04  -0.24     0.01  -0.01   0.08     0.03   0.02   0.18
    90   1    -0.36   0.28  -0.01     0.08  -0.01   0.03     0.23  -0.14   0.00
    91   6    -0.08   0.04  -0.02     0.00   0.00  -0.01     0.02   0.01  -0.01
    92   7    -0.07  -0.05  -0.05     0.02   0.01  -0.05     0.07  -0.02  -0.12
    93   6    -0.02  -0.07  -0.03    -0.01   0.01  -0.07     0.01   0.02  -0.10
    94   1     0.01  -0.12  -0.04    -0.01   0.01  -0.08     0.03   0.01  -0.14
    95   7     0.00   0.00   0.00    -0.04   0.00  -0.04    -0.06   0.07   0.01
    96   1     0.05   0.00   0.00    -0.06   0.01  -0.04    -0.10   0.08   0.02
    97   6    -0.04   0.08   0.01    -0.03  -0.01   0.00    -0.06   0.07   0.08
    98   1    -0.03   0.14   0.02    -0.05  -0.01   0.02    -0.11   0.10   0.17
    99   6     0.01   0.00   0.01     0.01   0.01   0.01     0.01  -0.04  -0.02
   100   1    -0.01  -0.02  -0.09     0.03   0.03   0.10     0.00  -0.06  -0.12
   101   1    -0.01   0.10   0.05     0.02  -0.07  -0.02     0.00   0.05   0.01
   102   1     0.07  -0.07   0.07    -0.02   0.08  -0.05     0.04  -0.12   0.04
   103   6     0.01   0.00  -0.01     0.01   0.00   0.00     0.01  -0.02  -0.01
   104   7     0.02  -0.04  -0.03     0.01   0.01   0.00     0.01  -0.03  -0.01
   105   6     0.02  -0.04  -0.04     0.01   0.00   0.00     0.01  -0.04  -0.02
   106   1     0.02  -0.05  -0.05     0.01   0.01   0.01     0.01  -0.05  -0.02
   107   7     0.00   0.00  -0.02     0.01  -0.01   0.00     0.01  -0.05  -0.02
   108   1     0.00   0.02  -0.02     0.01  -0.02  -0.01     0.01  -0.06  -0.02
   109   6     0.00   0.02   0.00     0.01  -0.02  -0.01     0.01  -0.04  -0.02
   110   1    -0.01   0.05   0.02     0.01  -0.02  -0.01     0.01  -0.04  -0.02
   111   6    -0.02   0.03   0.02    -0.01   0.04  -0.01     0.00  -0.03  -0.01
   112   1     0.01   0.02   0.05    -0.01   0.04  -0.02     0.02  -0.02   0.00
   113   1    -0.04   0.07   0.04    -0.01   0.03  -0.02     0.00  -0.03  -0.01
   114   1    -0.01   0.02   0.01    -0.01   0.05  -0.01     0.01  -0.05  -0.02
   115   6    -0.03   0.03  -0.02     0.01   0.04   0.01    -0.02  -0.03   0.00
   116   8    -0.04   0.02   0.02     0.01   0.05   0.01    -0.04  -0.05   0.00
   117   8    -0.03   0.04  -0.07     0.01   0.03   0.01    -0.03  -0.01   0.01
                    34                     35                     36
                     A                      A                      A
 Frequencies --   113.6532               115.9900               118.6531
 Red. masses --     3.8021                 1.3446                 4.2185
 Frc consts  --     0.0289                 0.0107                 0.0350
 IR Inten    --     2.1328                 0.3684                 2.5759
  Atom  AN      X      Y      Z        X      Y      Z        X      Y      Z
     1  16     0.06  -0.03  -0.01     0.03   0.00   0.00     0.17   0.04   0.00
     2   6    -0.01  -0.02   0.06     0.01  -0.01   0.02     0.11  -0.08   0.08
     3   6    -0.02  -0.04   0.03    -0.01  -0.02   0.01    -0.06  -0.08   0.07
     4   1     0.02   0.02   0.11     0.02   0.00   0.04     0.13  -0.17   0.12
     5   1    -0.06  -0.03   0.07     0.00  -0.01   0.03     0.17  -0.07   0.08
     6   1    -0.08  -0.02   0.09    -0.02  -0.03   0.02    -0.06  -0.20   0.08
     7   1     0.05  -0.02   0.02     0.01  -0.01   0.00    -0.18  -0.09   0.06
     8   1    -0.06  -0.09  -0.04    -0.02  -0.03  -0.01    -0.07   0.04   0.06
     9   1     0.02  -0.03   0.01     0.01   0.00   0.02     0.09   0.05   0.13
    10   6     0.01  -0.01   0.02     0.00   0.00   0.00     0.00   0.00  -0.02
    11   6     0.03  -0.01  -0.03     0.00   0.00   0.00    -0.01   0.00   0.03
    12   6     0.03  -0.01  -0.04     0.00   0.01   0.00     0.00  -0.01   0.03
    13   8    -0.06  -0.04   0.01     0.00   0.01   0.00     0.00   0.03   0.00
    14   6    -0.02  -0.02   0.00     0.00   0.00   0.00     0.01   0.00   0.01
    15   8     0.02  -0.03   0.00     0.00   0.00   0.00    -0.01   0.00  -0.02
    16   6    -0.02  -0.03   0.00     0.00   0.01   0.00     0.00   0.01   0.00
    17   6     0.02   0.03  -0.10     0.00   0.01  -0.01     0.00  -0.02   0.05
    18   8     0.09  -0.03  -0.04     0.01   0.00   0.00    -0.01   0.01   0.03
    19   1     0.02   0.01  -0.04     0.00   0.00   0.00     0.01  -0.03   0.08
    20   1     0.05  -0.04  -0.03     0.00   0.00   0.00    -0.07   0.01   0.04
    21   1    -0.01  -0.06   0.03     0.00   0.00   0.01     0.01   0.00  -0.01
    22   1    -0.06  -0.01   0.00    -0.01   0.01   0.00     0.03  -0.02   0.01
    23   1     0.05   0.04  -0.12     0.00   0.01   0.00    -0.01  -0.02   0.06
    24   1    -0.02   0.04  -0.10    -0.01   0.01  -0.01     0.02  -0.03   0.05
    25   1     0.02   0.04  -0.11     0.00   0.01  -0.01     0.00  -0.02   0.05
    26   1     0.04  -0.03  -0.03     0.00   0.00   0.00    -0.01   0.02   0.02
    27   8     0.01  -0.01   0.01     0.01   0.01  -0.01     0.00   0.01  -0.03
    28   1     0.03  -0.03   0.06     0.01   0.01   0.01     0.00   0.02  -0.04
    29   6     0.09   0.06  -0.09     0.02   0.00  -0.01    -0.02  -0.02   0.04
    30   8     0.04   0.06  -0.08     0.00   0.00   0.00     0.00  -0.01   0.00
    31   6     0.06  -0.01  -0.03     0.02   0.00  -0.01     0.00   0.00   0.00
    32   8     0.01  -0.03  -0.03     0.02   0.01  -0.02     0.04   0.03   0.00
    33   6     0.00  -0.03  -0.02     0.00  -0.01   0.00    -0.01  -0.01   0.02
    34   8    -0.03  -0.07  -0.02     0.00  -0.01   0.01    -0.02  -0.01   0.03
    35   6    -0.03   0.03  -0.05     0.00   0.00   0.01     0.00  -0.01   0.00
    36   7    -0.06   0.02  -0.03     0.00   0.00   0.01     0.01  -0.01   0.00
    37   6    -0.06   0.01   0.00     0.00   0.00   0.00     0.01   0.00  -0.02
    38   6    -0.05   0.01   0.03     0.00   0.00   0.00     0.01   0.00  -0.02
    39   6    -0.03   0.03   0.05     0.00   0.00   0.00     0.01   0.00  -0.01
    40   8    -0.06   0.06   0.01    -0.01   0.00   0.00     0.02   0.00  -0.01
    41   7     0.03   0.03   0.14     0.01   0.00   0.02     0.01   0.00   0.01
    42   6    -0.05   0.01   0.02     0.00   0.00   0.00     0.02  -0.01  -0.01
    43   6    -0.05   0.01   0.00     0.00   0.00   0.00     0.02  -0.02   0.02
    44   6    -0.06   0.03  -0.04     0.00   0.00   0.01     0.02  -0.03   0.03
    45   1     0.17   0.06  -0.10     0.03  -0.01  -0.02    -0.07   0.00   0.07
    46   1     0.06   0.10  -0.12     0.02   0.02  -0.02     0.00  -0.06   0.07
    47   1     0.12  -0.04   0.02     0.02  -0.01  -0.02    -0.02  -0.01  -0.03
    48   1    -0.01  -0.04  -0.01     0.01   0.01  -0.01     0.02   0.00   0.00
    49   1     0.00  -0.05  -0.01     0.01  -0.02   0.00     0.01  -0.01   0.03
    50   1    -0.01  -0.04  -0.01     0.00  -0.01   0.01    -0.02   0.00   0.03
    51   1    -0.07   0.06  -0.06     0.00   0.00   0.01    -0.01  -0.01   0.00
    52   1    -0.05   0.00   0.01     0.00  -0.01   0.00     0.00   0.01  -0.02
    53   1     0.04   0.05   0.12     0.01   0.00   0.02     0.02  -0.01   0.02
    54   1    -0.04   0.01   0.05     0.00   0.00   0.00     0.03  -0.03  -0.03
    55   1    -0.04  -0.01   0.04    -0.01   0.00   0.00     0.01   0.00  -0.03
    56   1    -0.05   0.02  -0.01    -0.01   0.00   0.00     0.02  -0.03   0.06
    57   1    -0.06   0.04  -0.07     0.00   0.00   0.00     0.02  -0.04   0.07
    58   1     0.03   0.01   0.09     0.00   0.00   0.02     0.01   0.00   0.02
    59   6     0.01  -0.02   0.06     0.00  -0.02   0.01    -0.09   0.01  -0.09
    60   1     0.01  -0.03   0.03    -0.01  -0.01   0.00    -0.07  -0.01  -0.01
    61   1     0.03   0.01   0.10     0.01  -0.01   0.02    -0.15  -0.03  -0.14
    62   1     0.00  -0.06   0.09    -0.01  -0.03   0.02    -0.05   0.08  -0.14
    63   6     0.03   0.01   0.03     0.00  -0.01   0.01    -0.09  -0.02  -0.05
    64   8     0.04   0.03   0.00     0.00  -0.01   0.00    -0.11  -0.03   0.00
    65   8     0.03   0.02   0.02     0.00  -0.01   0.01    -0.07  -0.03  -0.06
    66   1     0.02   0.03   0.02     0.00   0.00   0.00    -0.04  -0.03  -0.04
    67   6     0.09   0.06  -0.01     0.03   0.02   0.01     0.05   0.03   0.02
    68   1     0.12   0.02   0.07     0.03   0.00   0.02     0.07   0.01  -0.01
    69   1     0.13   0.12  -0.03     0.03   0.03   0.01     0.02   0.04   0.03
    70   1     0.08   0.08  -0.03     0.03   0.02   0.02     0.08   0.06   0.04
    71   6    -0.01   0.02  -0.05     0.01   0.00  -0.01     0.03   0.02   0.01
    72   1    -0.04   0.06  -0.12     0.00   0.01  -0.02     0.01   0.04   0.01
    73   1    -0.07  -0.03  -0.02     0.00  -0.01   0.00     0.04   0.01   0.01
    74   7     0.00   0.00   0.00     0.01   0.00  -0.01     0.01   0.00   0.00
    75   1     0.00  -0.01   0.02     0.01   0.00  -0.01     0.02  -0.01  -0.01
    76   1     0.03   0.00  -0.01     0.00   0.00  -0.01     0.00   0.01   0.00
    77   1    -0.01   0.00   0.01     0.00   0.00  -0.01    -0.01   0.00   0.00
    78   6    -0.01   0.00   0.02    -0.02   0.00  -0.01    -0.13   0.00  -0.02
    79   1     0.09   0.06   0.04     0.01   0.01   0.00    -0.07   0.01   0.02
    80   1    -0.02  -0.07  -0.07    -0.02  -0.01  -0.03    -0.17  -0.01  -0.10
    81   1    -0.10   0.02   0.09    -0.03   0.01   0.01    -0.19  -0.01   0.05
    82   6    -0.01   0.00   0.01    -0.01   0.00  -0.01    -0.06   0.01  -0.05
    83   8     0.00   0.00   0.02    -0.02   0.01   0.00    -0.03   0.02   0.02
    84   7    -0.01   0.02   0.02    -0.01  -0.01  -0.03    -0.03   0.00  -0.15
    85   1     0.00   0.01   0.01    -0.01  -0.01  -0.03    -0.01   0.02  -0.13
    86   1    -0.01   0.01   0.00    -0.01  -0.01  -0.03    -0.05   0.01  -0.17
    87   6    -0.09   0.03  -0.06    -0.02   0.01   0.03     0.04   0.01   0.02
    88   1     0.00   0.01   0.06    -0.01  -0.01   0.08     0.10   0.01   0.09
    89   1    -0.04  -0.02  -0.24    -0.01  -0.01   0.00     0.05  -0.05  -0.04
    90   1    -0.27   0.11  -0.05    -0.04   0.06   0.03    -0.01   0.08   0.02
    91   6    -0.05   0.02   0.00    -0.01  -0.01   0.00     0.02   0.03   0.01
    92   7    -0.06  -0.01   0.06    -0.01   0.00   0.01     0.00   0.06   0.03
    93   6    -0.03  -0.01   0.08    -0.01  -0.01  -0.01    -0.01   0.06   0.01
    94   1    -0.03  -0.02   0.10    -0.01  -0.01  -0.01    -0.02   0.08   0.01
    95   7     0.01   0.02   0.06     0.00  -0.04  -0.04     0.00   0.03  -0.02
    96   1     0.05   0.01   0.06     0.00  -0.04  -0.04    -0.01   0.02  -0.03
    97   6     0.00   0.03   0.00     0.00  -0.04  -0.04     0.01   0.00  -0.02
    98   1     0.02   0.04  -0.03     0.01  -0.05  -0.05     0.01  -0.03  -0.04
    99   6    -0.01  -0.02  -0.02    -0.01   0.02   0.01     0.00  -0.01   0.00
   100   1    -0.04  -0.06  -0.20     0.11   0.15   0.54    -0.05  -0.07  -0.24
   101   1    -0.03   0.15   0.04     0.07  -0.48  -0.18    -0.03   0.21   0.08
   102   1     0.05  -0.16   0.09    -0.22   0.42  -0.32     0.08  -0.20   0.14
   103   6    -0.01   0.00   0.00     0.00   0.00   0.00     0.00   0.01   0.01
   104   7    -0.01   0.00   0.00    -0.01  -0.01   0.00    -0.01   0.04   0.02
   105   6    -0.01  -0.01   0.00    -0.01   0.02   0.01     0.00   0.02   0.02
   106   1    -0.01  -0.01   0.00    -0.01   0.02   0.01    -0.01   0.03   0.02
   107   7     0.00  -0.02   0.00    -0.01   0.06   0.03     0.00  -0.03   0.00
   108   1     0.00  -0.01   0.00    -0.01   0.06   0.03     0.01  -0.04  -0.01
   109   6     0.00  -0.01   0.00    -0.01   0.03   0.01     0.00  -0.03  -0.01
   110   1     0.00  -0.01  -0.01     0.00   0.05   0.02     0.01  -0.06  -0.02
   111   6     0.04  -0.02   0.01     0.00  -0.01   0.00     0.02  -0.02   0.00
   112   1    -0.04  -0.01  -0.07     0.00  -0.01   0.00    -0.01   0.00  -0.04
   113   1     0.16  -0.02  -0.04     0.01   0.00   0.00     0.09  -0.01  -0.02
   114   1     0.03  -0.04   0.12     0.00  -0.01   0.01     0.03  -0.04   0.06
   115   6     0.01  -0.02  -0.01     0.00  -0.01   0.00    -0.01  -0.02   0.00
   116   8     0.01  -0.04  -0.02    -0.01  -0.01   0.00    -0.02  -0.04  -0.01
   117   8     0.01   0.00  -0.02     0.00   0.00  -0.01    -0.02   0.01   0.01
                    37                     38                     39
                     A                      A                      A
 Frequencies --   119.5926               124.8069               129.7486
 Red. masses --     4.0852                 3.3071                 3.2358
 Frc consts  --     0.0344                 0.0304                 0.0321
 IR Inten    --    11.2445                 0.5620                 3.4418
  Atom  AN      X      Y      Z        X      Y      Z        X      Y      Z
     1  16    -0.01  -0.01   0.00     0.04   0.04   0.00    -0.07  -0.01   0.00
     2   6     0.01   0.00  -0.03     0.01   0.02   0.04     0.02  -0.02  -0.10
     3   6     0.03   0.01  -0.01     0.00  -0.02  -0.02     0.00   0.06   0.00
     4   1     0.00  -0.02  -0.04     0.01   0.06   0.06     0.00  -0.12  -0.16
     5   1     0.03   0.00  -0.04    -0.03  -0.01   0.07     0.12   0.03  -0.16
     6   1     0.04   0.01  -0.03    -0.03  -0.03   0.02     0.09   0.03  -0.10
     7   1     0.01   0.00   0.00     0.05   0.00  -0.06    -0.16   0.01   0.06
     8   1     0.04   0.02   0.01    -0.02  -0.08  -0.06     0.07   0.21   0.11
     9   1     0.01  -0.01  -0.02     0.04   0.04   0.00    -0.02  -0.01  -0.03
    10   6    -0.03   0.00  -0.01     0.00   0.00   0.00     0.01  -0.02   0.00
    11   6    -0.03  -0.01  -0.01    -0.01  -0.01   0.00     0.01  -0.03   0.06
    12   6    -0.04  -0.02  -0.01    -0.01  -0.01   0.01     0.03  -0.03   0.05
    13   8     0.05  -0.04  -0.02     0.02  -0.01  -0.01    -0.03   0.03   0.01
    14   6    -0.03  -0.01   0.00     0.00  -0.01   0.00     0.03  -0.04   0.02
    15   8     0.00  -0.02   0.00     0.00  -0.01  -0.01    -0.03  -0.03  -0.05
    16   6     0.01  -0.03  -0.01     0.01  -0.01  -0.01    -0.01  -0.01  -0.01
    17   6    -0.04  -0.03   0.00    -0.01  -0.02   0.03     0.03  -0.05   0.06
    18   8    -0.06  -0.02  -0.01    -0.03  -0.01   0.01     0.04  -0.01   0.06
    19   1    -0.03  -0.02  -0.01    -0.01  -0.01  -0.01     0.03  -0.05   0.12
    20   1    -0.04  -0.01  -0.01     0.01   0.00   0.00    -0.05  -0.01   0.07
    21   1    -0.03   0.00   0.01     0.00   0.00   0.00     0.03  -0.05   0.00
    22   1    -0.04  -0.01  -0.01     0.00  -0.02   0.00     0.04  -0.07   0.01
    23   1    -0.05  -0.03   0.00    -0.01  -0.01   0.04     0.02  -0.06   0.05
    24   1    -0.04  -0.03   0.00     0.00  -0.02   0.03     0.04  -0.03   0.06
    25   1    -0.03  -0.03   0.00    -0.01  -0.01   0.03     0.03  -0.06   0.07
    26   1    -0.02  -0.03  -0.01    -0.01  -0.01   0.01     0.01   0.01   0.04
    27   8    -0.02  -0.01   0.02     0.02  -0.02   0.00     0.00  -0.01   0.00
    28   1    -0.03  -0.01  -0.02     0.01   0.01   0.01     0.00  -0.03  -0.02
    29   6    -0.04  -0.01   0.03    -0.02  -0.02   0.04     0.01   0.01   0.01
    30   8     0.01   0.00   0.00     0.03   0.01  -0.04     0.02   0.03  -0.04
    31   6    -0.04   0.03   0.02     0.00   0.00   0.01     0.01  -0.01   0.02
    32   8    -0.06  -0.01   0.03     0.05   0.07  -0.01     0.02   0.00   0.02
    33   6     0.01   0.05  -0.01    -0.01  -0.02   0.05    -0.01  -0.02   0.02
    34   8     0.04   0.07  -0.02    -0.09  -0.02   0.10    -0.05  -0.04   0.03
    35   6     0.03   0.01  -0.01    -0.01  -0.01  -0.03    -0.02   0.01  -0.03
    36   7     0.04   0.01  -0.01     0.00  -0.01  -0.05    -0.02   0.01  -0.03
    37   6     0.03   0.00  -0.02     0.00  -0.02  -0.02    -0.02   0.01  -0.02
    38   6     0.01   0.00  -0.02     0.00  -0.02  -0.01    -0.01   0.00  -0.01
    39   6    -0.01  -0.04  -0.02     0.00  -0.02  -0.01     0.00   0.02  -0.02
    40   8     0.01  -0.07  -0.02     0.00  -0.03   0.00    -0.01   0.03   0.00
    41   7    -0.05  -0.04  -0.03    -0.01  -0.02  -0.03     0.00   0.03  -0.05
    42   6     0.00   0.02  -0.01     0.00  -0.02  -0.02     0.00  -0.01   0.01
    43   6     0.01   0.03  -0.01     0.00   0.00  -0.07     0.00  -0.02   0.02
    44   6     0.03   0.03   0.00    -0.01   0.00  -0.09    -0.01  -0.01  -0.01
    45   1    -0.07   0.01   0.04    -0.08   0.03   0.09     0.01   0.05   0.04
    46   1    -0.05  -0.05   0.03     0.00  -0.10   0.08     0.01  -0.02   0.02
    47   1    -0.07   0.07   0.04    -0.01  -0.04  -0.05     0.02  -0.02   0.02
    48   1    -0.02   0.03   0.02     0.01   0.02   0.00     0.00  -0.02   0.02
    49   1     0.00   0.08  -0.02     0.05  -0.03   0.09     0.01  -0.01   0.03
    50   1     0.01   0.03  -0.04    -0.06   0.02   0.14    -0.03  -0.01   0.04
    51   1     0.04   0.00   0.00    -0.05  -0.03  -0.05    -0.05   0.01  -0.04
    52   1     0.03   0.00  -0.04     0.01  -0.02   0.00    -0.02   0.02  -0.03
    53   1    -0.06  -0.06  -0.02    -0.01  -0.03  -0.02     0.01   0.04  -0.04
    54   1     0.00   0.01   0.00    -0.01   0.01   0.00     0.03  -0.03  -0.01
    55   1    -0.01   0.01   0.00     0.01  -0.03   0.00     0.00  -0.01   0.00
    56   1     0.00   0.04   0.00     0.00   0.00  -0.10     0.01  -0.03   0.03
    57   1     0.04   0.03   0.00    -0.02   0.02  -0.14    -0.02  -0.01  -0.02
    58   1    -0.06  -0.02  -0.02    -0.01  -0.02  -0.02     0.02   0.02  -0.02
    59   6     0.02   0.07   0.04    -0.02  -0.06   0.02     0.03   0.01   0.03
    60   1     0.01   0.08   0.03    -0.01  -0.08   0.00     0.02   0.02   0.02
    61   1     0.03   0.05   0.02    -0.02  -0.04   0.05     0.04   0.03   0.05
    62   1     0.00   0.08   0.05    -0.03  -0.07   0.04     0.02  -0.01   0.05
    63   6     0.01   0.04   0.08     0.02  -0.02   0.00     0.03   0.03   0.01
    64   8    -0.03  -0.01   0.15     0.04   0.02  -0.02     0.02   0.01   0.02
    65   8     0.04   0.08   0.04     0.02  -0.04   0.00     0.03   0.06  -0.01
    66   1     0.02   0.05   0.06     0.04  -0.02  -0.01     0.01   0.05   0.00
    67   6     0.23   0.14  -0.04    -0.02   0.04  -0.07    -0.03   0.04   0.00
    68   1     0.33   0.02  -0.10    -0.01   0.04  -0.09    -0.02   0.03  -0.04
    69   1     0.17   0.16  -0.02    -0.02   0.01  -0.07    -0.04   0.00   0.01
    70   1     0.33   0.26  -0.01    -0.01   0.07  -0.08    -0.01   0.06   0.00
    71   6     0.08   0.10  -0.03    -0.02   0.06  -0.03    -0.01   0.05   0.03
    72   1     0.00   0.19  -0.04    -0.03   0.06   0.00    -0.01   0.05   0.06
    73   1     0.07   0.07  -0.03    -0.02   0.10  -0.03    -0.01   0.09   0.03
    74   7     0.02  -0.02  -0.01    -0.03   0.03  -0.01    -0.02   0.04   0.05
    75   1     0.05  -0.07   0.00    -0.02   0.02  -0.01    -0.01   0.02   0.05
    76   1     0.01   0.00  -0.01    -0.03   0.01  -0.01     0.01   0.05   0.04
    77   1    -0.06  -0.03  -0.01    -0.05   0.04   0.02    -0.04   0.03   0.03
    78   6     0.01   0.00   0.00     0.05   0.00   0.00    -0.08  -0.02   0.01
    79   1     0.20   0.13   0.02    -0.04  -0.02  -0.05     0.12   0.06   0.09
    80   1     0.02  -0.16  -0.14     0.10   0.03   0.10    -0.15  -0.11  -0.20
    81   1    -0.14   0.05   0.12     0.15  -0.01  -0.08    -0.27  -0.02   0.19
    82   6    -0.04  -0.01   0.02    -0.01   0.01   0.05     0.02   0.00  -0.03
    83   8    -0.08   0.03   0.04    -0.04   0.00  -0.02     0.07   0.00   0.07
    84   7    -0.05  -0.03   0.04    -0.05   0.03   0.17     0.06   0.00  -0.17
    85   1    -0.06  -0.03   0.06    -0.05   0.01   0.14     0.08   0.04  -0.12
    86   1    -0.03  -0.07   0.01    -0.02   0.01   0.18     0.03   0.02  -0.19
    87   6    -0.01   0.01   0.01     0.04   0.00   0.02     0.00   0.00  -0.01
    88   1    -0.02   0.00   0.03     0.02   0.01  -0.01    -0.02   0.01  -0.07
    89   1    -0.01   0.01   0.00     0.02   0.00   0.07     0.00   0.03   0.03
    90   1    -0.02   0.03   0.01     0.08  -0.02   0.02     0.04  -0.05  -0.02
    91   6     0.00   0.00   0.00     0.02   0.01   0.00     0.01   0.01   0.00
    92   7     0.01  -0.03  -0.03     0.03  -0.01  -0.04     0.02  -0.02  -0.03
    93   6     0.01  -0.03  -0.03     0.02   0.00  -0.04     0.02  -0.01  -0.01
    94   1     0.02  -0.04  -0.03     0.02  -0.01  -0.04     0.02  -0.02  -0.01
    95   7     0.00  -0.01  -0.01    -0.01   0.02   0.00     0.00   0.02   0.03
    96   1     0.01  -0.01   0.00    -0.02   0.03   0.01     0.01   0.02   0.03
    97   6     0.00   0.01   0.01    -0.01   0.02   0.03     0.00   0.04   0.04
    98   1    -0.01   0.02   0.02    -0.03   0.04   0.06    -0.01   0.06   0.07
    99   6     0.01   0.01   0.01     0.00  -0.01   0.00     0.00   0.00   0.00
   100   1    -0.01   0.00  -0.02     0.02   0.00   0.04     0.03   0.02   0.11
   101   1     0.00   0.05   0.03     0.01  -0.06  -0.02     0.02  -0.10  -0.04
   102   1     0.03  -0.01   0.03    -0.02   0.02  -0.03    -0.03   0.08  -0.07
   103   6     0.01   0.00   0.00     0.00   0.00   0.00     0.01  -0.01  -0.01
   104   7     0.01  -0.01  -0.01     0.00  -0.01  -0.01     0.01  -0.06  -0.03
   105   6     0.01  -0.01  -0.01     0.00   0.00   0.00     0.01  -0.04  -0.03
   106   1     0.01  -0.01  -0.01     0.00  -0.01  -0.01     0.01  -0.07  -0.04
   107   7     0.00   0.00  -0.01     0.00   0.01   0.00     0.00   0.01   0.00
   108   1     0.00   0.00  -0.01     0.00   0.01   0.00     0.00   0.02   0.00
   109   6     0.00   0.00   0.00     0.00   0.01   0.00     0.00   0.03   0.01
   110   1     0.00   0.01   0.00    -0.01   0.02   0.01    -0.01   0.06   0.02
   111   6     0.01  -0.06   0.02     0.08   0.00  -0.01     0.04  -0.01   0.01
   112   1     0.12  -0.08   0.12    -0.17   0.09  -0.27    -0.12   0.02  -0.14
   113   1    -0.09   0.00   0.09     0.46  -0.04  -0.17     0.27  -0.01  -0.08
   114   1     0.04  -0.10  -0.07     0.06  -0.07   0.32     0.02  -0.05   0.23
   115   6    -0.03  -0.06  -0.03    -0.02   0.00   0.03    -0.03  -0.01   0.00
   116   8    -0.04  -0.08  -0.01    -0.05  -0.06  -0.04    -0.05  -0.05  -0.03
   117   8    -0.03  -0.03  -0.08    -0.05   0.07   0.09    -0.04   0.03   0.00
                    40                     41                     42
                     A                      A                      A
 Frequencies --   131.5992               133.7447               136.7636
 Red. masses --     4.7957                 3.0784                 2.1993
 Frc consts  --     0.0489                 0.0324                 0.0242
 IR Inten    --     4.3803                 4.6702                 3.4249
  Atom  AN      X      Y      Z        X      Y      Z        X      Y      Z
     1  16     0.02   0.02   0.00     0.02   0.04   0.01     0.01   0.04   0.01
     2   6     0.08  -0.03  -0.06    -0.02   0.02   0.05    -0.02   0.02   0.04
     3   6     0.02   0.04   0.02    -0.02  -0.03  -0.02    -0.02  -0.02  -0.01
     4   1     0.06  -0.15  -0.11    -0.01   0.07   0.07    -0.01   0.06   0.06
     5   1     0.20   0.01  -0.11    -0.06  -0.01   0.09    -0.05   0.00   0.07
     6   1     0.10  -0.03  -0.06    -0.05  -0.04   0.02    -0.05  -0.03   0.02
     7   1    -0.16  -0.01   0.07     0.04   0.00  -0.07     0.03   0.00  -0.05
     8   1     0.07   0.20   0.12    -0.04  -0.10  -0.06    -0.05  -0.07  -0.05
     9   1     0.02   0.02   0.03     0.03   0.04   0.00     0.00   0.04   0.02
    10   6    -0.06  -0.01  -0.03     0.03  -0.01   0.03     0.01   0.01   0.00
    11   6    -0.03   0.00   0.04     0.03  -0.02   0.02     0.00   0.01  -0.03
    12   6     0.01  -0.01   0.03     0.02  -0.02   0.01    -0.02   0.02  -0.02
    13   8    -0.04   0.02   0.02    -0.01   0.00   0.00     0.02  -0.01  -0.01
    14   6     0.06   0.00  -0.02    -0.01  -0.03   0.02    -0.03   0.02   0.00
    15   8    -0.02   0.01   0.00     0.00  -0.03  -0.03     0.01   0.01   0.02
    16   6     0.00   0.01   0.00    -0.01  -0.02  -0.01     0.00   0.01   0.00
    17   6     0.02  -0.07   0.05     0.02   0.00   0.00    -0.02   0.04  -0.03
    18   8    -0.01   0.02   0.03     0.04  -0.02   0.01    -0.02   0.00  -0.02
    19   1    -0.01   0.01   0.10     0.03  -0.02   0.01    -0.01   0.02  -0.06
    20   1    -0.09   0.03   0.04     0.03  -0.03   0.01     0.03   0.00  -0.03
    21   1     0.05   0.03  -0.10     0.00  -0.05   0.04    -0.02   0.02   0.03
    22   1     0.14  -0.01  -0.01    -0.04  -0.04   0.01    -0.05   0.03   0.00
    23   1    -0.02  -0.09   0.05     0.04   0.01  -0.01    -0.01   0.04  -0.03
    24   1     0.04  -0.06   0.06     0.01   0.01  -0.01    -0.02   0.04  -0.03
    25   1     0.03  -0.09   0.07     0.02   0.01  -0.01    -0.02   0.04  -0.03
    26   1    -0.02   0.03   0.02     0.02  -0.02   0.01     0.00  -0.01  -0.01
    27   8    -0.09   0.00   0.01     0.03  -0.01   0.01     0.01   0.01   0.00
    28   1    -0.08  -0.02  -0.09     0.04  -0.03   0.06     0.01   0.01   0.02
    29   6     0.01   0.00  -0.01    -0.04   0.02   0.02    -0.02  -0.02   0.00
    30   8    -0.02  -0.01   0.02    -0.01   0.04  -0.04     0.00  -0.01  -0.01
    31   6     0.00  -0.02   0.01    -0.03   0.03   0.01    -0.03   0.01   0.00
    32   8    -0.02  -0.05   0.01    -0.02  -0.02   0.02    -0.03  -0.01   0.01
    33   6    -0.01  -0.02   0.00    -0.01   0.04  -0.04     0.00   0.02   0.00
    34   8     0.00  -0.02  -0.01    -0.01   0.02  -0.04     0.00   0.02   0.00
    35   6    -0.02  -0.01   0.01     0.00   0.03  -0.05     0.02   0.00  -0.01
    36   7    -0.02  -0.01   0.01     0.00   0.03  -0.05     0.02   0.00   0.00
    37   6    -0.02   0.01  -0.01     0.00   0.01  -0.02     0.01   0.00  -0.01
    38   6    -0.01   0.02  -0.03     0.00   0.00   0.03     0.00  -0.01  -0.01
    39   6     0.00   0.06  -0.05     0.00  -0.02   0.03    -0.01  -0.02  -0.02
    40   8    -0.03   0.08  -0.08     0.01  -0.02   0.04    -0.01  -0.02  -0.03
    41   7     0.04   0.06  -0.01    -0.02  -0.01   0.01    -0.02  -0.02   0.00
    42   6     0.00   0.00  -0.03     0.00   0.00   0.03    -0.01   0.00   0.01
    43   6     0.00  -0.02  -0.01     0.00   0.01   0.03     0.00   0.00   0.03
    44   6    -0.01  -0.02   0.02     0.00   0.03  -0.03     0.01   0.00   0.03
    45   1     0.04  -0.02  -0.03    -0.08   0.06   0.06    -0.04  -0.01   0.01
    46   1     0.00   0.03  -0.02    -0.03  -0.05   0.05    -0.03  -0.04   0.01
    47   1     0.01  -0.01   0.03    -0.05   0.05   0.02    -0.04   0.03   0.01
    48   1    -0.01  -0.04   0.01    -0.02  -0.04  -0.01    -0.03  -0.01   0.01
    49   1    -0.02  -0.01  -0.02     0.00   0.07  -0.04     0.01   0.03   0.00
    50   1     0.02  -0.02   0.02    -0.01   0.01  -0.03     0.00   0.02   0.01
    51   1    -0.01  -0.01   0.02     0.01   0.02  -0.05     0.02   0.00   0.00
    52   1    -0.03   0.02   0.00     0.00   0.02  -0.02     0.01   0.00  -0.03
    53   1     0.03   0.07  -0.04    -0.02  -0.02   0.02    -0.02  -0.02  -0.01
    54   1     0.01  -0.03  -0.05     0.00  -0.01   0.05    -0.01   0.01   0.01
    55   1     0.01   0.02  -0.06     0.00  -0.01   0.05    -0.02   0.00   0.01
    56   1     0.00  -0.03   0.00     0.00   0.01   0.05     0.00   0.01   0.05
    57   1    -0.02  -0.04   0.05     0.00   0.04  -0.05     0.02   0.00   0.06
    58   1     0.05   0.05   0.00    -0.01  -0.02   0.02    -0.02  -0.02  -0.01
    59   6     0.07   0.01   0.00    -0.03  -0.01   0.06    -0.05  -0.01  -0.05
    60   1     0.06   0.04  -0.01    -0.03  -0.02   0.05    -0.03  -0.04   0.01
    61   1     0.08   0.02   0.02    -0.03   0.00   0.07    -0.10  -0.03  -0.07
    62   1     0.08  -0.03   0.00    -0.04  -0.02   0.07    -0.03   0.03  -0.08
    63   6     0.03   0.00  -0.04    -0.02   0.00   0.06    -0.04  -0.01  -0.03
    64   8     0.03  -0.03  -0.07    -0.05  -0.03   0.10    -0.03   0.02  -0.02
    65   8    -0.01   0.04  -0.02     0.02   0.04   0.00    -0.02  -0.04  -0.02
    66   1    -0.05   0.01  -0.03     0.02   0.04   0.02     0.00  -0.03  -0.02
    67   6     0.09   0.04  -0.04    -0.03  -0.07  -0.06     0.00   0.01   0.06
    68   1     0.16  -0.06  -0.01    -0.04  -0.05  -0.11    -0.01   0.01   0.16
    69   1     0.11   0.10  -0.06    -0.06  -0.11  -0.04     0.07   0.07   0.03
    70   1     0.13   0.11  -0.05    -0.02  -0.08  -0.04    -0.04  -0.03   0.04
    71   6    -0.07  -0.01  -0.06     0.03  -0.04  -0.03    -0.04  -0.03  -0.01
    72   1    -0.12   0.05  -0.15     0.05  -0.07   0.01    -0.04  -0.02  -0.09
    73   1    -0.14  -0.07  -0.04     0.05   0.00  -0.04    -0.08  -0.10   0.01
    74   7    -0.07  -0.08   0.01     0.03  -0.03  -0.03    -0.01   0.00   0.00
    75   1    -0.07  -0.07   0.00     0.02  -0.01  -0.04    -0.02   0.01   0.02
    76   1    -0.05  -0.10   0.00     0.02  -0.04  -0.03     0.01   0.00   0.00
    77   1    -0.06  -0.05   0.07     0.05  -0.02  -0.01     0.00   0.00   0.00
    78   6     0.04   0.01  -0.04    -0.05   0.05  -0.04     0.01  -0.01  -0.01
    79   1     0.03   0.05  -0.09    -0.42  -0.16  -0.11     0.42   0.22   0.08
    80   1     0.08  -0.04  -0.01    -0.03   0.30   0.26    -0.02  -0.29  -0.34
    81   1     0.07   0.00  -0.06     0.26  -0.03  -0.30    -0.32   0.06   0.28
    82   6    -0.05   0.02   0.03    -0.05   0.05  -0.04     0.02  -0.01   0.00
    83   8    -0.10   0.08   0.05    -0.06   0.06  -0.03     0.03  -0.02   0.00
    84   7    -0.05  -0.02   0.06    -0.03   0.00  -0.09     0.01   0.04   0.03
    85   1    -0.07  -0.03   0.06    -0.04  -0.01  -0.09     0.02   0.05   0.05
    86   1    -0.01  -0.08   0.03    -0.03   0.00  -0.07     0.00   0.03   0.01
    87   6    -0.02   0.01  -0.02     0.01  -0.01  -0.03     0.01  -0.01  -0.04
    88   1     0.01   0.00   0.01     0.01   0.00  -0.05     0.01   0.01  -0.08
    89   1    -0.01  -0.01  -0.07     0.01   0.01  -0.03     0.01   0.01  -0.06
    90   1    -0.07   0.03  -0.02     0.00  -0.04  -0.03    -0.02  -0.06  -0.05
    91   6    -0.01   0.01   0.00     0.01   0.00   0.01     0.02   0.00   0.02
    92   7    -0.01  -0.01  -0.02     0.03  -0.06  -0.03     0.03  -0.04   0.00
    93   6    -0.01  -0.01   0.00     0.04  -0.04   0.00     0.04  -0.03   0.04
    94   1     0.00  -0.01  -0.01     0.05  -0.07   0.00     0.05  -0.05   0.03
    95   7    -0.01   0.02   0.02     0.03   0.02   0.06     0.04   0.03   0.08
    96   1     0.00   0.01   0.01     0.04   0.02   0.07     0.06   0.02   0.08
    97   6    -0.02   0.02   0.02     0.01   0.05   0.07     0.03   0.05   0.07
    98   1    -0.02   0.04   0.03     0.00   0.10   0.11     0.02   0.10   0.09
    99   6     0.01   0.00   0.00     0.01   0.00   0.00     0.01   0.00   0.00
   100   1     0.02   0.02   0.07     0.02   0.02   0.08     0.02   0.02   0.10
   101   1     0.01  -0.06  -0.03     0.02  -0.08  -0.03     0.02  -0.09  -0.03
   102   1    -0.02   0.06  -0.05    -0.01   0.06  -0.05    -0.02   0.08  -0.06
   103   6     0.01  -0.01  -0.01     0.01  -0.02  -0.01     0.01  -0.02  -0.02
   104   7     0.01  -0.04  -0.02     0.02  -0.07  -0.04     0.02  -0.09  -0.05
   105   6     0.01  -0.04  -0.02     0.02  -0.06  -0.04     0.02  -0.07  -0.05
   106   1     0.01  -0.05  -0.03     0.02  -0.09  -0.05     0.02  -0.10  -0.06
   107   7     0.00   0.00  -0.01     0.00   0.00  -0.01     0.00   0.01  -0.01
   108   1     0.00   0.01  -0.01     0.00   0.02  -0.01     0.00   0.03  -0.01
   109   6     0.00   0.01   0.00     0.00   0.03   0.00     0.00   0.04   0.01
   110   1     0.00   0.04   0.01    -0.01   0.08   0.02    -0.02   0.10   0.03
   111   6    -0.03  -0.02  -0.05    -0.02   0.01  -0.01     0.00   0.02  -0.01
   112   1     0.02   0.00  -0.03    -0.02   0.02  -0.01    -0.02   0.03  -0.03
   113   1    -0.15  -0.13  -0.05    -0.05  -0.01  -0.01     0.01   0.00  -0.02
   114   1    -0.04   0.07  -0.19    -0.03   0.04  -0.04    -0.01   0.03   0.00
   115   6     0.07  -0.02   0.08     0.01   0.01   0.02     0.01   0.02   0.01
   116   8     0.13   0.05   0.00     0.03   0.03   0.01     0.01   0.03   0.00
   117   8     0.09  -0.09   0.24     0.02  -0.01   0.05     0.01   0.01   0.03
                    43                     44                     45
                     A                      A                      A
 Frequencies --   138.6469               144.2740               146.8159
 Red. masses --     2.7263                 1.7505                 3.6508
 Frc consts  --     0.0309                 0.0215                 0.0464
 IR Inten    --    11.0815                 0.5963                 5.7441
  Atom  AN      X      Y      Z        X      Y      Z        X      Y      Z
     1  16     0.01   0.02   0.00    -0.02  -0.01   0.00     0.02  -0.02   0.00
     2   6     0.04  -0.01  -0.02     0.03  -0.02  -0.05     0.03  -0.04  -0.02
     3   6    -0.01   0.02   0.01     0.01   0.03   0.02     0.01  -0.01   0.01
     4   1     0.03  -0.08  -0.04     0.01  -0.09  -0.08     0.02  -0.08  -0.03
     5   1     0.10   0.01  -0.05     0.09   0.01  -0.08     0.07  -0.02  -0.05
     6   1     0.02  -0.02  -0.02     0.04   0.02  -0.03     0.03  -0.03  -0.01
     7   1    -0.11   0.00   0.04    -0.08  -0.01   0.06    -0.04  -0.03   0.02
     8   1     0.01   0.11   0.06     0.03   0.11   0.07     0.02   0.03   0.03
     9   1     0.00   0.03   0.04    -0.01  -0.01   0.01     0.02  -0.02   0.00
    10   6    -0.04   0.00  -0.03     0.02   0.01  -0.03     0.00   0.01   0.02
    11   6    -0.02   0.01  -0.02     0.00   0.00  -0.02     0.02   0.02   0.00
    12   6    -0.01   0.01  -0.02    -0.02   0.00  -0.01     0.04   0.03  -0.02
    13   8    -0.01  -0.01   0.00     0.03  -0.02  -0.01    -0.03   0.03   0.02
    14   6     0.03   0.02  -0.03    -0.04   0.00   0.00     0.02   0.03  -0.01
    15   8     0.00   0.02   0.03     0.01  -0.01   0.00     0.00   0.04   0.01
    16   6     0.00   0.01   0.00     0.00  -0.01   0.00     0.00   0.03   0.01
    17   6    -0.01  -0.02  -0.01    -0.02   0.02   0.00     0.03   0.04  -0.06
    18   8    -0.03   0.01  -0.03    -0.03  -0.01  -0.02     0.07   0.02  -0.02
    19   1    -0.02   0.02  -0.01     0.00  -0.01  -0.03     0.02   0.04   0.00
    20   1    -0.03   0.02  -0.02     0.00   0.01  -0.02     0.02   0.00  -0.01
    21   1     0.02   0.05  -0.08    -0.03   0.00   0.03     0.03   0.02  -0.01
    22   1     0.08   0.03  -0.02    -0.06   0.01   0.00     0.02   0.04   0.00
    23   1    -0.03  -0.03  -0.01    -0.02   0.02  -0.01     0.04   0.04  -0.07
    24   1     0.01  -0.01   0.00    -0.02   0.03   0.00     0.01   0.05  -0.06
    25   1     0.00  -0.04   0.01    -0.03   0.02   0.00     0.04   0.05  -0.06
    26   1    -0.02   0.01  -0.02    -0.01  -0.02  -0.01     0.03   0.02  -0.01
    27   8    -0.05   0.00   0.00     0.02   0.00  -0.03    -0.01   0.02   0.02
    28   1    -0.05   0.00  -0.06     0.02   0.02  -0.03     0.00  -0.01   0.03
    29   6     0.03   0.00  -0.04     0.00   0.00  -0.01     0.00  -0.02   0.01
    30   8    -0.01  -0.02   0.02    -0.01  -0.01   0.02     0.01  -0.02   0.00
    31   6     0.01  -0.02  -0.01    -0.01   0.00   0.00    -0.01  -0.02   0.03
    32   8    -0.02  -0.02  -0.01    -0.02   0.01  -0.01    -0.04  -0.03   0.03
    33   6     0.00  -0.02   0.01     0.00   0.01   0.01    -0.01  -0.02   0.03
    34   8     0.01  -0.01   0.00     0.00   0.01   0.01     0.00  -0.01   0.03
    35   6    -0.01  -0.01   0.03     0.00   0.00   0.02    -0.01  -0.02   0.02
    36   7     0.00  -0.01   0.04     0.00   0.00   0.02    -0.01  -0.02   0.04
    37   6     0.00   0.00   0.03    -0.01   0.01  -0.02    -0.01  -0.03   0.06
    38   6     0.01   0.01   0.00    -0.01   0.01  -0.03    -0.01  -0.02   0.05
    39   6     0.02   0.03   0.02    -0.01   0.00  -0.02     0.00  -0.03   0.06
    40   8     0.02   0.03   0.04    -0.02   0.00  -0.07     0.02  -0.03   0.14
    41   7     0.03   0.03   0.03     0.00   0.00   0.05    -0.02  -0.02  -0.03
    42   6     0.01   0.01  -0.02    -0.01   0.01  -0.01    -0.01  -0.01   0.02
    43   6     0.00   0.00  -0.01     0.00   0.00   0.03    -0.02  -0.01   0.01
    44   6     0.00  -0.02   0.03     0.01  -0.01   0.05    -0.02  -0.01   0.01
    45   1     0.08  -0.04  -0.07     0.00  -0.02  -0.02     0.01  -0.02   0.01
    46   1     0.02   0.06  -0.07    -0.01   0.02  -0.02    -0.02  -0.03   0.00
    47   1     0.03  -0.02   0.01    -0.01   0.00   0.00     0.00  -0.02   0.05
    48   1    -0.02  -0.01   0.01    -0.01   0.03   0.00    -0.01   0.01   0.04
    49   1    -0.02  -0.03   0.00     0.00   0.01   0.01    -0.01  -0.01   0.03
    50   1     0.00  -0.01  -0.01    -0.01   0.00   0.00    -0.01  -0.03   0.01
    51   1     0.00   0.00   0.03     0.01   0.00   0.02    -0.03   0.00   0.01
    52   1     0.00   0.00   0.04    -0.01   0.01  -0.03     0.00  -0.04   0.08
    53   1     0.04   0.03   0.05    -0.01  -0.01   0.03     0.00  -0.01   0.00
    54   1     0.00   0.00  -0.04     0.02   0.00  -0.03    -0.02   0.00   0.03
    55   1     0.02   0.02  -0.04    -0.02   0.02  -0.02    -0.01  -0.02   0.03
    56   1     0.01  -0.01  -0.02     0.00   0.00   0.06    -0.02   0.00  -0.02
    57   1     0.00  -0.03   0.05     0.01  -0.02   0.10    -0.02  -0.01   0.00
    58   1     0.02   0.02   0.00    -0.02   0.00   0.03    -0.01  -0.03  -0.03
    59   6    -0.01   0.01  -0.04     0.00   0.02  -0.02     0.10   0.14  -0.10
    60   1     0.00   0.02   0.01     0.00   0.02   0.00     0.11   0.16  -0.03
    61   1    -0.04   0.00  -0.06    -0.01   0.01  -0.03     0.05   0.09  -0.16
    62   1     0.02   0.04  -0.07     0.00   0.05  -0.02     0.15   0.20  -0.15
    63   6    -0.03   0.00  -0.04     0.00   0.01   0.01     0.04   0.08  -0.05
    64   8    -0.03   0.00  -0.05    -0.01   0.00   0.04     0.00   0.00  -0.02
    65   8    -0.05  -0.02  -0.01     0.01   0.00   0.00     0.02   0.09  -0.04
    66   1    -0.05  -0.03  -0.01     0.02   0.01   0.00    -0.01   0.05  -0.01
    67   6     0.02   0.04  -0.05     0.07   0.00   0.08    -0.03  -0.05   0.01
    68   1     0.03   0.02  -0.15     0.08  -0.01   0.16    -0.05  -0.02  -0.05
    69   1    -0.04  -0.04  -0.03     0.09   0.10   0.06    -0.07  -0.10   0.02
    70   1     0.05   0.10  -0.05     0.06  -0.03   0.10    -0.02  -0.07   0.03
    71   6     0.04   0.08   0.04     0.01  -0.06  -0.02     0.05  -0.02   0.03
    72   1     0.03   0.08   0.13     0.00  -0.03  -0.12     0.07  -0.05   0.12
    73   1     0.09   0.16   0.01    -0.04  -0.16   0.00     0.13   0.02   0.01
    74   7     0.00   0.03   0.02     0.03  -0.02  -0.03     0.02  -0.01  -0.03
    75   1     0.02   0.00   0.00     0.02  -0.01  -0.01     0.02   0.00  -0.07
    76   1    -0.02   0.02   0.03     0.03  -0.02  -0.03    -0.04  -0.02  -0.02
    77   1    -0.03   0.02   0.02     0.03  -0.02  -0.04     0.04  -0.01  -0.01
    78   6    -0.01  -0.01   0.05    -0.03   0.00   0.04     0.08   0.03  -0.05
    79   1    -0.33  -0.20  -0.01    -0.25  -0.15   0.01     0.24   0.13  -0.02
    80   1     0.00   0.23   0.30    -0.03   0.17   0.21     0.14  -0.11  -0.10
    81   1     0.26  -0.08  -0.17     0.15  -0.05  -0.11    -0.02   0.13   0.00
    82   6     0.02   0.00   0.03     0.00  -0.01   0.01    -0.04  -0.03  -0.05
    83   8     0.04  -0.04  -0.01     0.02  -0.04  -0.01    -0.11   0.01  -0.10
    84   7     0.02   0.02   0.05     0.01   0.00   0.01    -0.06  -0.10   0.01
    85   1     0.03   0.01   0.03     0.02   0.00   0.00    -0.10  -0.13  -0.02
    86   1     0.01   0.04   0.07    -0.01   0.03   0.03    -0.01  -0.12   0.04
    87   6     0.00  -0.02  -0.06     0.00   0.00   0.00    -0.01   0.01  -0.02
    88   1     0.03   0.01  -0.09     0.00   0.00   0.00     0.03   0.01   0.02
    89   1     0.01  -0.02  -0.10     0.00   0.00  -0.01     0.00  -0.02  -0.07
    90   1    -0.05  -0.06  -0.06    -0.02   0.01   0.00    -0.06   0.03  -0.02
    91   6     0.00   0.01   0.02     0.00   0.00   0.00    -0.01   0.02   0.00
    92   7     0.00  -0.01   0.03     0.00   0.00   0.01    -0.01   0.02   0.00
    93   6     0.01   0.01   0.06     0.00   0.00   0.01    -0.02   0.02   0.00
    94   1     0.01   0.00   0.06     0.00   0.01   0.01    -0.02   0.03   0.01
    95   7     0.01   0.04   0.08     0.00   0.00   0.00    -0.02   0.02   0.01
    96   1     0.03   0.03   0.07     0.00   0.00   0.00    -0.02   0.02   0.00
    97   6     0.01   0.05   0.05     0.00   0.00   0.00    -0.02   0.02   0.00
    98   1     0.01   0.07   0.06     0.01   0.00  -0.01    -0.02   0.02   0.00
    99   6     0.01  -0.01  -0.01     0.00   0.00   0.00     0.01   0.00   0.00
   100   1     0.03   0.02   0.12     0.00   0.01   0.01     0.01   0.01   0.04
   101   1     0.02  -0.11  -0.04     0.00   0.00   0.00     0.01  -0.04  -0.01
   102   1    -0.03   0.09  -0.08     0.00   0.01   0.00    -0.01   0.03  -0.02
   103   6     0.01  -0.02  -0.02     0.00   0.00   0.00     0.01  -0.01  -0.01
   104   7     0.02  -0.10  -0.05     0.00  -0.01  -0.01     0.01  -0.04  -0.02
   105   6     0.02  -0.08  -0.05     0.00  -0.01  -0.01     0.01  -0.03  -0.02
   106   1     0.02  -0.12  -0.06     0.00  -0.01  -0.01     0.01  -0.05  -0.02
   107   7     0.00   0.00  -0.02     0.00   0.00   0.00     0.00  -0.01  -0.01
   108   1     0.00   0.02  -0.01     0.00   0.00   0.00     0.00   0.00  -0.01
   109   6     0.00   0.04   0.00     0.00   0.00   0.00     0.00   0.01   0.00
   110   1    -0.01   0.09   0.03     0.00   0.01   0.00     0.00   0.03   0.01
   111   6     0.02  -0.03   0.02    -0.01   0.03   0.02    -0.02   0.00   0.02
   112   1     0.15  -0.06   0.14    -0.33   0.06  -0.27    -0.25   0.02  -0.19
   113   1    -0.12   0.04   0.10     0.38  -0.01  -0.16     0.27  -0.02  -0.11
   114   1     0.05  -0.07  -0.11    -0.07   0.04   0.40    -0.06   0.00   0.30
   115   6    -0.02  -0.03  -0.04     0.00   0.03   0.01    -0.03   0.00   0.01
   116   8    -0.05  -0.06   0.00     0.01   0.04  -0.02    -0.03  -0.01  -0.02
   117   8    -0.03   0.00  -0.09     0.01   0.01   0.00    -0.03   0.00  -0.01
                    46                     47                     48
                     A                      A                      A
 Frequencies --   150.8154               152.0811               153.1357
 Red. masses --     4.4825                 3.3869                 2.2898
 Frc consts  --     0.0601                 0.0462                 0.0316
 IR Inten    --     1.8903                 4.2918                 9.7042
  Atom  AN      X      Y      Z        X      Y      Z        X      Y      Z
     1  16     0.03   0.01   0.01    -0.01   0.00   0.00     0.00   0.02   0.00
     2   6    -0.02   0.03   0.05    -0.05   0.01   0.04    -0.05   0.04   0.05
     3   6     0.00  -0.02   0.00    -0.02  -0.03  -0.02    -0.01  -0.03  -0.03
     4   1    -0.01   0.09   0.08    -0.03   0.07   0.07    -0.03   0.13   0.09
     5   1    -0.08   0.00   0.08    -0.10  -0.01   0.07    -0.13   0.00   0.10
     6   1    -0.04  -0.01   0.04    -0.07  -0.01   0.04    -0.06  -0.01   0.03
     7   1     0.07   0.01  -0.03     0.08   0.00  -0.05     0.10   0.02  -0.08
     8   1    -0.03  -0.09  -0.04    -0.05  -0.12  -0.08    -0.05  -0.14  -0.09
     9   1    -0.02   0.01   0.02     0.00  -0.01  -0.02    -0.01   0.02   0.00
    10   6    -0.08  -0.02   0.02    -0.02   0.01   0.04    -0.04   0.00   0.02
    11   6    -0.03  -0.01   0.04     0.03   0.03  -0.01    -0.03   0.00   0.00
    12   6     0.03  -0.02   0.01     0.03   0.04  -0.03    -0.02   0.01  -0.02
    13   8    -0.05   0.01   0.01    -0.03   0.03   0.01    -0.01  -0.01   0.01
    14   6     0.05  -0.02  -0.01     0.01   0.03   0.00     0.02   0.03  -0.03
    15   8    -0.02  -0.01  -0.01     0.01   0.04   0.01     0.01   0.02   0.04
    16   6    -0.01  -0.01   0.00     0.00   0.04   0.01     0.01   0.01   0.01
    17   6     0.02  -0.07  -0.02     0.02   0.06  -0.07    -0.02  -0.02  -0.01
    18   8     0.06   0.00   0.02     0.07   0.01  -0.03    -0.03   0.02  -0.02
    19   1    -0.02   0.02   0.09     0.02   0.07  -0.04    -0.03   0.02   0.00
    20   1    -0.06   0.00   0.04     0.06  -0.01  -0.02    -0.02  -0.02  -0.01
    21   1     0.04  -0.01  -0.06     0.01   0.01   0.02     0.01   0.06  -0.07
    22   1     0.09  -0.03  -0.01    -0.02   0.04   0.00     0.07   0.04  -0.02
    23   1     0.00  -0.08  -0.04     0.04   0.06  -0.09    -0.03  -0.02   0.01
    24   1     0.00  -0.06  -0.03    -0.01   0.07  -0.08    -0.01  -0.05  -0.01
    25   1     0.05  -0.08  -0.03     0.03   0.06  -0.08    -0.01  -0.02  -0.02
    26   1     0.02   0.01   0.01     0.04   0.01  -0.01    -0.02   0.02  -0.02
    27   8    -0.13   0.01   0.09    -0.04   0.03   0.02    -0.04  -0.01   0.05
    28   1    -0.10  -0.07  -0.02    -0.01  -0.03   0.07    -0.04  -0.01   0.01
    29   6    -0.03   0.02   0.03    -0.04  -0.05   0.05     0.01   0.01  -0.02
    30   8    -0.01   0.03  -0.02     0.06  -0.02  -0.05    -0.03   0.00   0.03
    31   6    -0.01   0.02  -0.01    -0.03  -0.01   0.04     0.01   0.00  -0.01
    32   8     0.03   0.00   0.00    -0.02  -0.01   0.04    -0.01  -0.04  -0.01
    33   6     0.00   0.03  -0.04     0.02   0.00   0.03     0.01   0.01  -0.04
    34   8     0.00   0.00  -0.06     0.01   0.02   0.04     0.03  -0.01  -0.06
    35   6     0.00   0.03  -0.04     0.03  -0.02  -0.02     0.01   0.01   0.00
    36   7     0.01   0.02  -0.03     0.02  -0.02  -0.01     0.02   0.01   0.00
    37   6     0.01   0.02  -0.01     0.00  -0.05  -0.01     0.02   0.01   0.00
    38   6     0.02   0.01   0.01    -0.03  -0.06   0.00     0.03   0.01   0.02
    39   6     0.01   0.00  -0.03    -0.04  -0.07  -0.01     0.03   0.02   0.00
    40   8     0.03  -0.01   0.01    -0.05  -0.06  -0.05     0.02   0.03   0.00
    41   7    -0.03   0.01  -0.12    -0.02  -0.06   0.02     0.03   0.02  -0.02
    42   6     0.02   0.02   0.00    -0.04  -0.03   0.04     0.03   0.01   0.02
    43   6     0.02   0.01   0.00    -0.03  -0.01   0.04     0.03   0.00   0.02
    44   6     0.01   0.02  -0.02     0.01   0.00   0.02     0.02   0.00   0.02
    45   1    -0.07   0.05   0.06    -0.11   0.01   0.12     0.04  -0.02  -0.05
    46   1    -0.01  -0.03   0.06    -0.04  -0.17   0.09     0.01   0.06  -0.03
    47   1    -0.03   0.04  -0.01    -0.06   0.01   0.03     0.01   0.02   0.01
    48   1     0.03  -0.03  -0.03    -0.01   0.00   0.03     0.01  -0.03  -0.01
    49   1    -0.01   0.05  -0.05     0.05   0.02   0.04    -0.01   0.02  -0.05
    50   1    -0.01  -0.02  -0.06     0.01   0.02   0.05     0.01  -0.04  -0.07
    51   1     0.01   0.02  -0.03     0.00   0.00  -0.03     0.05   0.00   0.02
    52   1     0.01   0.02  -0.02     0.01  -0.06  -0.03     0.02   0.02  -0.01
    53   1    -0.03   0.01  -0.12    -0.02  -0.05   0.00     0.02   0.02  -0.04
    54   1    -0.01  -0.01   0.02    -0.05   0.00   0.05     0.00   0.01   0.02
    55   1     0.02   0.01   0.00    -0.06  -0.05   0.07     0.03   0.00   0.02
    56   1     0.02   0.01   0.01    -0.04   0.01   0.06     0.03  -0.01   0.04
    57   1     0.01   0.02  -0.02     0.02   0.02   0.01     0.02  -0.01   0.03
    58   1    -0.01   0.01  -0.07    -0.02  -0.07   0.02     0.03   0.02  -0.02
    59   6    -0.01  -0.05   0.15     0.05   0.05  -0.05     0.02   0.02  -0.04
    60   1    -0.04   0.00   0.06     0.06   0.05  -0.02     0.02   0.03  -0.01
    61   1     0.09   0.03   0.24     0.03   0.04  -0.07     0.01  -0.01  -0.07
    62   1    -0.03  -0.19   0.20     0.08   0.06  -0.08     0.04   0.04  -0.06
    63   6    -0.05   0.00   0.03     0.02   0.03  -0.06     0.00  -0.01  -0.01
    64   8     0.00   0.02  -0.12     0.01  -0.01  -0.06     0.00  -0.01  -0.02
    65   8    -0.13   0.03   0.08    -0.01   0.05  -0.04    -0.03  -0.04   0.02
    66   1    -0.16   0.02   0.05    -0.03   0.02  -0.03    -0.03  -0.06   0.03
    67   6     0.11   0.03   0.18     0.05   0.11   0.01    -0.01  -0.01  -0.09
    68   1     0.14  -0.01   0.14     0.10   0.04   0.05     0.01  -0.03  -0.18
    69   1     0.04   0.09   0.19     0.06   0.15   0.00    -0.04  -0.08  -0.07
    70   1     0.17   0.06   0.24     0.07   0.16   0.00     0.03   0.06  -0.10
    71   6     0.06  -0.02   0.09    -0.08   0.06  -0.01    -0.01   0.04   0.01
    72   1     0.02   0.04   0.10    -0.12   0.12  -0.08    -0.01   0.04   0.07
    73   1     0.13  -0.10   0.07    -0.13   0.01   0.01     0.01   0.12   0.00
    74   7    -0.01  -0.03  -0.02    -0.08   0.02   0.03    -0.02  -0.02   0.04
    75   1     0.00  -0.03  -0.06    -0.07   0.00   0.04    -0.01  -0.04   0.05
    76   1    -0.07  -0.02  -0.01    -0.05   0.01   0.02     0.00  -0.01   0.04
    77   1     0.00  -0.03  -0.03    -0.10   0.02   0.03    -0.04  -0.02   0.04
    78   6     0.03   0.01   0.01    -0.02  -0.02   0.07     0.00  -0.01   0.00
    79   1     0.03  -0.02   0.05    -0.30  -0.21   0.04     0.00   0.00  -0.02
    80   1     0.03   0.04   0.04    -0.04   0.20   0.28    -0.01  -0.02  -0.02
    81   1     0.03   0.06  -0.02     0.19  -0.08  -0.11     0.00  -0.03   0.01
    82   6     0.03  -0.03  -0.06     0.04  -0.03   0.01     0.01   0.01   0.02
    83   8     0.05  -0.10  -0.15     0.06  -0.05   0.03     0.01   0.05   0.08
    84   7     0.01   0.01   0.01     0.06  -0.06  -0.09     0.03  -0.01  -0.05
    85   1     0.01  -0.04  -0.07     0.06  -0.05  -0.08     0.02   0.00  -0.01
    86   1     0.01   0.03   0.05     0.04  -0.01  -0.05     0.03  -0.03  -0.08
    87   6     0.04  -0.02   0.00     0.00   0.01   0.02    -0.03   0.00   0.01
    88   1     0.03   0.00  -0.07    -0.03   0.00   0.02    -0.04  -0.01   0.04
    89   1     0.01  -0.02   0.08     0.00   0.03   0.06    -0.01   0.02  -0.02
    90   1     0.11  -0.08   0.00     0.04   0.02   0.03    -0.05   0.03   0.01
    91   6     0.00   0.01   0.00     0.01  -0.01  -0.01     0.00  -0.02   0.00
    92   7     0.00   0.04  -0.01     0.02  -0.02  -0.04     0.01  -0.06  -0.02
    93   6    -0.02   0.04  -0.01     0.02  -0.03  -0.04     0.03  -0.06  -0.01
    94   1    -0.02   0.05  -0.01     0.02  -0.03  -0.04     0.03  -0.07  -0.02
    95   7    -0.04   0.03  -0.01     0.01  -0.01  -0.02     0.03  -0.04   0.00
    96   1    -0.06   0.02  -0.02     0.00   0.00  -0.01     0.04  -0.03   0.02
    97   6    -0.03   0.01   0.00     0.00   0.00   0.00     0.02  -0.01   0.01
    98   1    -0.03  -0.01   0.00    -0.01   0.01   0.02     0.02   0.01   0.02
    99   6     0.00   0.00   0.00     0.00   0.00   0.00     0.00   0.00   0.00
   100   1     0.01   0.00   0.03     0.00  -0.01  -0.02    -0.02  -0.01  -0.04
   101   1     0.01  -0.03  -0.01    -0.01   0.01   0.01    -0.01   0.04   0.01
   102   1    -0.01   0.02  -0.02     0.00  -0.02   0.02     0.01  -0.03   0.03
   103   6     0.00  -0.01   0.00     0.00   0.01   0.00     0.00   0.01   0.00
   104   7     0.00  -0.02  -0.01     0.00   0.02   0.01    -0.01   0.04   0.02
   105   6     0.00  -0.02  -0.01    -0.01   0.02   0.01    -0.01   0.04   0.02
   106   1     0.01  -0.03  -0.01    -0.01   0.03   0.01    -0.01   0.05   0.02
   107   7     0.00  -0.01   0.00     0.00   0.01   0.01     0.00   0.01   0.01
   108   1     0.00  -0.01   0.00     0.00   0.01   0.00     0.00   0.01   0.00
   109   6     0.00   0.00   0.00     0.00   0.00   0.00     0.00  -0.01   0.00
   110   1     0.00   0.01   0.00     0.00  -0.01   0.00     0.00  -0.03  -0.01
   111   6    -0.02  -0.01   0.02     0.02  -0.01  -0.02    -0.05  -0.02   0.03
   112   1    -0.16  -0.01  -0.10     0.13   0.01   0.07    -0.39  -0.01  -0.26
   113   1     0.14  -0.02  -0.05    -0.10  -0.01   0.03     0.36  -0.06  -0.14
   114   1    -0.05   0.01   0.18     0.05  -0.02  -0.15    -0.12   0.01   0.44
   115   6     0.01  -0.01   0.00     0.01  -0.01   0.02    -0.01  -0.02   0.01
   116   8     0.02   0.01  -0.01     0.00  -0.01   0.00     0.01   0.00  -0.03
   117   8     0.02  -0.03  -0.02     0.00   0.01   0.07     0.00  -0.05  -0.03
                    49                     50                     51
                     A                      A                      A
 Frequencies --   158.1089               162.4266               174.0281
 Red. masses --     4.1563                 3.2290                 4.0214
 Frc consts  --     0.0612                 0.0502                 0.0718
 IR Inten    --     1.8498                 9.2677                 1.7695
  Atom  AN      X      Y      Z        X      Y      Z        X      Y      Z
     1  16     0.00  -0.08  -0.01     0.00  -0.01   0.00     0.01   0.00   0.00
     2   6    -0.08   0.02   0.08     0.07  -0.05  -0.07    -0.01   0.01   0.01
     3   6     0.02  -0.05   0.00     0.00   0.05   0.05     0.00  -0.01  -0.01
     4   1    -0.06   0.17   0.13     0.05  -0.18  -0.11     0.00   0.03   0.02
     5   1    -0.24  -0.02   0.12     0.18   0.00  -0.14    -0.03   0.00   0.03
     6   1    -0.09   0.08   0.12     0.09   0.00  -0.05    -0.01  -0.02  -0.01
     7   1     0.29   0.00  -0.04    -0.19  -0.02   0.12     0.01   0.00  -0.03
     8   1    -0.05  -0.28  -0.13     0.06   0.24   0.15    -0.01  -0.03  -0.02
     9   1    -0.03  -0.08  -0.03    -0.01  -0.01   0.03     0.00   0.00   0.00
    10   6     0.02   0.00   0.01     0.00   0.01  -0.01    -0.03  -0.01   0.00
    11   6    -0.01  -0.01  -0.01     0.02   0.02  -0.03     0.01   0.00   0.04
    12   6    -0.04   0.00   0.00     0.03   0.03  -0.04     0.05  -0.02   0.04
    13   8     0.03  -0.03  -0.01    -0.02   0.01   0.00    -0.03   0.06   0.02
    14   6    -0.03   0.00   0.00     0.01   0.03  -0.02     0.04  -0.03   0.03
    15   8     0.01  -0.01   0.01     0.01   0.03   0.01    -0.03  -0.02  -0.05
    16   6     0.00  -0.01   0.00     0.00   0.02   0.00     0.00   0.00   0.00
    17   6    -0.04  -0.01   0.03     0.02   0.05  -0.08     0.05  -0.03   0.02
    18   8    -0.07   0.00   0.00     0.06   0.00  -0.04     0.09  -0.02   0.06
    19   1    -0.02  -0.03  -0.03     0.02   0.04  -0.03     0.02   0.02   0.08
    20   1     0.01  -0.02  -0.01     0.02   0.00  -0.03    -0.02   0.03   0.05
    21   1    -0.03   0.01   0.02     0.01   0.01  -0.01     0.05  -0.05   0.03
    22   1    -0.04   0.00   0.00     0.00   0.04  -0.01     0.04  -0.06   0.03
    23   1    -0.04   0.01   0.07     0.04   0.04  -0.11     0.05  -0.04   0.00
    24   1    -0.02  -0.05   0.02     0.00   0.08  -0.08     0.03  -0.02   0.02
    25   1    -0.04   0.01   0.00     0.03   0.04  -0.07     0.06  -0.04   0.03
    26   1    -0.03   0.00   0.00     0.03  -0.01  -0.03     0.04  -0.01   0.04
    27   8     0.04  -0.01   0.01    -0.02   0.03   0.00    -0.04   0.00  -0.03
    28   1     0.02   0.02   0.02     0.00  -0.01  -0.01    -0.02   0.00  -0.01
    29   6    -0.04  -0.02   0.04    -0.05  -0.03   0.04     0.01   0.01  -0.02
    30   8     0.02   0.01  -0.04     0.02   0.00  -0.03    -0.02  -0.02   0.08
    31   6    -0.03   0.00   0.02    -0.02   0.01  -0.01     0.00   0.02   0.00
    32   8     0.01  -0.01   0.02     0.03  -0.01   0.00    -0.05   0.04   0.00
    33   6    -0.01   0.01   0.00     0.02   0.03  -0.04     0.01   0.03   0.02
    34   8     0.00   0.00  -0.02     0.03   0.03  -0.05     0.05   0.07   0.01
    35   6    -0.01   0.00  -0.02     0.03   0.01  -0.03     0.02   0.00   0.06
    36   7     0.01   0.00  -0.01     0.03   0.00   0.00     0.02   0.01   0.02
    37   6     0.01   0.01  -0.03     0.01  -0.01  -0.02     0.02  -0.02   0.08
    38   6     0.03   0.01  -0.01    -0.01  -0.02   0.00     0.00  -0.01   0.04
    39   6     0.02   0.01  -0.03    -0.01  -0.06   0.03    -0.02  -0.04   0.03
    40   8     0.01   0.02  -0.07     0.01  -0.08   0.05     0.01  -0.06   0.06
    41   7     0.03   0.01   0.01    -0.02  -0.06   0.06    -0.06  -0.03  -0.06
    42   6     0.03   0.00   0.00    -0.02   0.00   0.01    -0.02   0.01  -0.03
    43   6     0.03  -0.01   0.00     0.00   0.00   0.07    -0.02   0.07  -0.15
    44   6     0.02  -0.01   0.01     0.03   0.00   0.07    -0.01   0.06  -0.14
    45   1    -0.10   0.03   0.09    -0.13   0.02   0.10     0.06  -0.05  -0.08
    46   1    -0.03  -0.11   0.07    -0.03  -0.12   0.09     0.00   0.10  -0.06
    47   1    -0.05   0.01   0.00    -0.07   0.04  -0.03     0.00   0.02   0.01
    48   1     0.02  -0.01   0.00     0.04  -0.03  -0.03    -0.02   0.11   0.02
    49   1    -0.02   0.03  -0.01     0.01   0.05  -0.05    -0.01   0.02   0.00
    50   1     0.00  -0.01  -0.02     0.02   0.00  -0.06     0.03   0.04  -0.02
    51   1    -0.04   0.01  -0.03     0.03   0.03  -0.02     0.04  -0.02   0.07
    52   1     0.01   0.03  -0.05     0.02  -0.02  -0.04     0.04  -0.05   0.14
    53   1     0.02   0.01  -0.02    -0.02  -0.07   0.09    -0.07  -0.04  -0.07
    54   1     0.03   0.01   0.02     0.00  -0.01   0.00    -0.07   0.01  -0.03
    55   1     0.04  -0.01   0.02    -0.04   0.00   0.02     0.00   0.04  -0.07
    56   1     0.03  -0.03   0.02     0.00   0.00   0.13    -0.04   0.12  -0.29
    57   1     0.02  -0.03   0.03     0.05   0.00   0.12    -0.02   0.10  -0.25
    58   1     0.03   0.02   0.00    -0.04  -0.06   0.03    -0.05  -0.03  -0.01
    59   6     0.04   0.04  -0.02    -0.05  -0.11   0.12     0.04   0.01  -0.05
    60   1     0.04   0.04  -0.02    -0.07  -0.09   0.02     0.04   0.05  -0.02
    61   1     0.04   0.02  -0.04     0.04  -0.03   0.23     0.06  -0.02  -0.08
    62   1     0.04   0.06  -0.03    -0.09  -0.25   0.19     0.07   0.03  -0.07
    63   6     0.04   0.02   0.00    -0.04  -0.03   0.01    -0.01  -0.04  -0.01
    64   8     0.04   0.01   0.00    -0.01  -0.01  -0.05    -0.01  -0.06  -0.01
    65   8     0.03   0.00   0.02    -0.04   0.02  -0.02    -0.04  -0.05   0.02
    66   1     0.03   0.01   0.02    -0.03   0.04  -0.04    -0.05  -0.05   0.00
    67   6    -0.01  -0.01  -0.05    -0.04  -0.03  -0.11     0.04   0.01  -0.02
    68   1    -0.01  -0.01  -0.08    -0.04  -0.02  -0.13     0.06  -0.02   0.15
    69   1    -0.02  -0.04  -0.05    -0.02  -0.09  -0.11     0.15   0.14  -0.07
    70   1    -0.01   0.01  -0.06    -0.05   0.00  -0.15    -0.01  -0.03  -0.05
    71   6    -0.01   0.01  -0.01    -0.03   0.01  -0.03    -0.09  -0.08  -0.14
    72   1     0.00   0.00   0.00    -0.01  -0.01   0.00    -0.09  -0.05  -0.35
    73   1    -0.02   0.05  -0.01    -0.04   0.08  -0.03    -0.26  -0.21  -0.08
    74   7     0.01   0.00   0.02     0.00  -0.01   0.03     0.01  -0.02  -0.02
    75   1     0.01  -0.01   0.04    -0.01   0.00   0.04    -0.02   0.03   0.04
    76   1     0.02   0.01   0.02     0.02  -0.01   0.02     0.09  -0.03  -0.04
    77   1    -0.01  -0.01   0.01    -0.01  -0.01   0.02     0.03  -0.01  -0.01
    78   6     0.02  -0.02   0.01    -0.01  -0.02  -0.01    -0.03  -0.04   0.03
    79   1    -0.01  -0.03  -0.01     0.05   0.04  -0.04    -0.09  -0.05  -0.01
    80   1     0.02  -0.01   0.02    -0.01  -0.09  -0.09    -0.05  -0.01   0.03
    81   1     0.04  -0.03  -0.01    -0.06  -0.06   0.05     0.01  -0.10   0.02
    82   6     0.01  -0.01   0.02     0.00   0.02   0.05     0.01   0.01   0.06
    83   8     0.00   0.04   0.09     0.00   0.04   0.09     0.02   0.03   0.12
    84   7     0.03  -0.06  -0.05    -0.01   0.05   0.06     0.02   0.01   0.00
    85   1     0.02  -0.06  -0.03     0.00   0.05   0.06     0.03   0.04   0.05
    86   1     0.03  -0.07  -0.07     0.00   0.01   0.00     0.01   0.01  -0.02
    87   6     0.06  -0.04  -0.05     0.03  -0.01   0.01     0.00  -0.02  -0.03
    88   1     0.10   0.03  -0.17     0.02   0.01  -0.04     0.03   0.00  -0.06
    89   1     0.03  -0.07   0.03     0.01  -0.01   0.09     0.00  -0.03  -0.04
    90   1     0.13  -0.16  -0.06     0.11  -0.05   0.01    -0.02  -0.06  -0.03
    91   6    -0.03   0.07   0.01     0.00   0.02   0.00    -0.01   0.01   0.01
    92   7    -0.06   0.18   0.09    -0.01   0.05   0.01    -0.02   0.03   0.03
    93   6    -0.11   0.20   0.07    -0.02   0.05  -0.01    -0.02   0.02   0.03
    94   1    -0.12   0.23   0.09    -0.03   0.05   0.00    -0.02   0.02   0.02
    95   7    -0.11   0.10  -0.01    -0.03   0.02  -0.02    -0.01   0.01   0.02
    96   1    -0.13   0.08  -0.05    -0.05   0.02  -0.03    -0.01   0.01   0.01
    97   6    -0.06   0.01  -0.04    -0.02   0.00  -0.02    -0.01   0.01   0.01
    98   1    -0.04  -0.08  -0.11    -0.02  -0.03  -0.03    -0.01  -0.01  -0.01
    99   6     0.01  -0.01   0.00     0.00   0.00   0.00     0.00   0.00   0.00
   100   1     0.04   0.01   0.10     0.01   0.00   0.02     0.00   0.01   0.02
   101   1     0.02  -0.11  -0.04     0.00  -0.02  -0.01     0.00   0.00   0.00
   102   1    -0.03   0.07  -0.06    -0.01   0.00  -0.01     0.01   0.02   0.00
   103   6     0.01  -0.02  -0.01     0.00   0.00   0.00     0.01  -0.01   0.00
   104   7     0.02  -0.09  -0.04     0.00  -0.01   0.00     0.01  -0.02  -0.01
   105   6     0.02  -0.09  -0.04     0.00  -0.01   0.00     0.01  -0.02  -0.01
   106   1     0.02  -0.13  -0.05     0.00  -0.01   0.00     0.01  -0.02  -0.01
   107   7     0.01  -0.03  -0.02     0.00   0.00   0.00     0.01  -0.01   0.00
   108   1     0.01  -0.03  -0.01     0.00  -0.01   0.00     0.00   0.00   0.00
   109   6     0.00   0.02   0.01     0.00   0.00   0.00     0.00   0.00   0.00
   110   1     0.00   0.07   0.03     0.00   0.01   0.00     0.00   0.01   0.00
   111   6    -0.01   0.00   0.00    -0.02   0.00   0.02     0.00   0.03   0.01
   112   1    -0.04   0.00  -0.03    -0.14  -0.01  -0.07    -0.07   0.02  -0.03
   113   1     0.02  -0.02  -0.02     0.11   0.00  -0.04     0.08   0.06  -0.01
   114   1    -0.02   0.01   0.03    -0.05   0.02   0.16    -0.01   0.03   0.11
   115   6     0.01   0.00   0.01     0.00   0.00  -0.01     0.00   0.03  -0.03
   116   8     0.02   0.01   0.00     0.01   0.02   0.00    -0.01   0.03   0.01
   117   8     0.01  -0.02   0.01     0.01  -0.02  -0.05     0.00   0.02  -0.10
                    52                     53                     54
                     A                      A                      A
 Frequencies --   179.7827               183.1627               186.9255
 Red. masses --     4.3077                 4.3242                 4.4635
 Frc consts  --     0.0820                 0.0855                 0.0919
 IR Inten    --    11.4083                 8.0214                 7.1333
  Atom  AN      X      Y      Z        X      Y      Z        X      Y      Z
     1  16     0.00   0.00   0.00     0.01   0.01  -0.01     0.00  -0.01   0.00
     2   6     0.00   0.00  -0.01     0.05  -0.04  -0.06    -0.01  -0.01   0.01
     3   6    -0.01   0.00  -0.01    -0.01   0.02   0.02     0.00  -0.02   0.00
     4   1     0.01  -0.01   0.00     0.04  -0.13  -0.08     0.00   0.00   0.02
     5   1     0.01   0.01  -0.01     0.14   0.00  -0.10    -0.02  -0.02   0.02
     6   1     0.02  -0.03  -0.03     0.05  -0.02  -0.04    -0.06   0.04   0.07
     7   1    -0.05   0.01  -0.01    -0.15  -0.02   0.07     0.11  -0.01   0.01
     8   1     0.01   0.03   0.02     0.03   0.16   0.09    -0.04  -0.09  -0.07
     9   1     0.02   0.00  -0.03    -0.03   0.01   0.05     0.02  -0.01  -0.01
    10   6    -0.06  -0.01   0.08     0.06  -0.01   0.04     0.04  -0.01  -0.01
    11   6    -0.08  -0.02   0.02     0.07  -0.01  -0.05     0.06   0.00  -0.04
    12   6    -0.05   0.01  -0.04    -0.03   0.02  -0.01    -0.02   0.01   0.01
    13   8    -0.01  -0.04   0.00     0.06  -0.04  -0.02     0.05  -0.02  -0.02
    14   6     0.04   0.06  -0.07    -0.09   0.00   0.02    -0.09  -0.02   0.04
    15   8     0.02   0.05   0.09     0.02  -0.01   0.01     0.01  -0.02  -0.02
    16   6     0.01   0.02   0.01    -0.01  -0.01   0.00    -0.01  -0.02   0.00
    17   6    -0.05  -0.06  -0.06    -0.01   0.10   0.06    -0.01   0.08   0.08
    18   8    -0.07   0.05  -0.04    -0.07  -0.01  -0.03    -0.06  -0.02   0.00
    19   1    -0.07  -0.01   0.06     0.04  -0.01  -0.14     0.03   0.00  -0.14
    20   1    -0.10  -0.08   0.01     0.15  -0.04  -0.06     0.15   0.01  -0.04
    21   1     0.02   0.13  -0.19    -0.08  -0.03   0.12    -0.07  -0.05   0.14
    22   1     0.16   0.08  -0.05    -0.18   0.01   0.01    -0.18  -0.01   0.02
    23   1    -0.07  -0.05   0.00     0.00   0.09   0.03    -0.01   0.07   0.06
    24   1    -0.07  -0.13  -0.07     0.03   0.15   0.07     0.04   0.12   0.09
    25   1    -0.02  -0.03  -0.13    -0.06   0.08   0.12    -0.05   0.06   0.13
    26   1    -0.04   0.06  -0.05    -0.04  -0.03   0.00    -0.03  -0.03   0.01
    27   8    -0.02  -0.05   0.13     0.04   0.00   0.09     0.02   0.01  -0.03
    28   1    -0.06   0.00   0.06     0.07  -0.06   0.06     0.05  -0.02   0.01
    29   6    -0.03  -0.05   0.03     0.01   0.03   0.00     0.02   0.00  -0.01
    30   8     0.06  -0.01  -0.09    -0.01   0.04  -0.03    -0.05  -0.02   0.06
    31   6    -0.01  -0.02   0.00     0.01   0.00   0.00     0.02  -0.01  -0.02
    32   8     0.02   0.02   0.00     0.02  -0.02   0.01     0.04  -0.05  -0.01
    33   6    -0.02  -0.03   0.02    -0.02  -0.01  -0.02     0.01  -0.01  -0.04
    34   8    -0.03  -0.04   0.03    -0.06  -0.06  -0.02     0.05   0.00  -0.06
    35   6    -0.02  -0.01  -0.02    -0.02   0.02  -0.04     0.00  -0.01   0.03
    36   7    -0.02  -0.03   0.03     0.00   0.02  -0.04     0.01  -0.01   0.03
    37   6     0.00  -0.02   0.08     0.02   0.02   0.01     0.02   0.00   0.06
    38   6     0.02  -0.02   0.09     0.04   0.01   0.04     0.04   0.00   0.05
    39   6     0.02   0.04   0.02     0.03   0.01   0.02     0.05   0.02   0.05
    40   8    -0.01   0.08   0.04     0.04   0.00   0.07     0.07   0.02   0.16
    41   7     0.04   0.05  -0.11     0.00   0.01  -0.07     0.02   0.02  -0.10
    42   6     0.02  -0.03   0.07     0.05   0.01   0.04     0.05  -0.01   0.01
    43   6     0.00  -0.04   0.02     0.03  -0.02   0.02     0.04  -0.02   0.00
    44   6    -0.02  -0.03  -0.01     0.01   0.00  -0.03     0.02  -0.02   0.01
    45   1    -0.11   0.03   0.10     0.01   0.05   0.01     0.05  -0.04  -0.05
    46   1    -0.02  -0.17   0.07     0.01   0.01   0.00     0.03   0.08  -0.02
    47   1    -0.03  -0.04  -0.03     0.01   0.00   0.01     0.02  -0.01  -0.01
    48   1     0.01   0.00   0.00    -0.01  -0.07  -0.01     0.04  -0.08  -0.04
    49   1     0.00  -0.03   0.04    -0.01   0.00  -0.01    -0.03  -0.02  -0.06
    50   1    -0.02   0.00   0.03    -0.03  -0.01   0.00     0.04  -0.02  -0.07
    51   1    -0.08   0.04  -0.05    -0.03   0.01  -0.04     0.04   0.00   0.05
    52   1    -0.01  -0.01   0.09     0.01   0.03   0.01     0.02   0.01   0.08
    53   1     0.04   0.09  -0.19    -0.01   0.01  -0.09     0.03   0.03  -0.08
    54   1    -0.01   0.00   0.10     0.06   0.02   0.08     0.02  -0.01  -0.01
    55   1     0.05  -0.05   0.11     0.06  -0.03   0.09     0.06   0.01  -0.01
    56   1     0.01  -0.05   0.00     0.04  -0.03   0.03     0.04  -0.03  -0.02
    57   1    -0.03  -0.01  -0.06     0.00   0.00  -0.07     0.01  -0.04   0.02
    58   1     0.07   0.03  -0.11     0.00   0.01  -0.08     0.02   0.02  -0.10
    59   6    -0.01  -0.06   0.02    -0.02   0.06   0.02    -0.03  -0.06   0.05
    60   1    -0.01  -0.09  -0.01    -0.02   0.09   0.05    -0.03  -0.10   0.00
    61   1    -0.01  -0.02   0.07    -0.01   0.05   0.00    -0.02   0.00   0.13
    62   1    -0.03  -0.10   0.04     0.01   0.08  -0.01    -0.06  -0.15   0.10
    63   6     0.02  -0.01  -0.03    -0.04   0.04   0.02     0.01   0.01  -0.03
    64   8    -0.01  -0.05   0.02     0.02   0.12  -0.12    -0.02  -0.03   0.01
    65   8     0.08   0.07  -0.12    -0.14  -0.06   0.15     0.08   0.12  -0.14
    66   1     0.06   0.01  -0.07    -0.12  -0.02   0.14     0.06   0.10  -0.12
    67   6     0.05  -0.03   0.04     0.02   0.01  -0.02     0.01   0.11   0.01
    68   1     0.04  -0.01   0.19     0.02   0.01   0.12     0.05   0.04   0.12
    69   1     0.15   0.10  -0.01     0.11   0.10  -0.05     0.10   0.19  -0.03
    70   1    -0.01  -0.11   0.03    -0.03  -0.03  -0.05    -0.01   0.15  -0.05
    71   6     0.01  -0.10  -0.10    -0.06  -0.04  -0.10    -0.16   0.05  -0.04
    72   1     0.02  -0.10  -0.28    -0.05  -0.04  -0.25    -0.21   0.11  -0.15
    73   1    -0.12  -0.23  -0.06    -0.17  -0.14  -0.06    -0.24  -0.04  -0.01
    74   7     0.10   0.00  -0.04     0.02   0.01  -0.02    -0.14   0.00   0.03
    75   1     0.07   0.04   0.02    -0.01   0.04   0.03    -0.14   0.00   0.05
    76   1     0.15  -0.01  -0.05     0.07  -0.01  -0.03    -0.09  -0.04   0.02
    77   1     0.12   0.00  -0.03     0.03   0.02   0.01    -0.14   0.01   0.07
    78   6    -0.05  -0.01   0.00     0.04  -0.03   0.03    -0.03   0.04  -0.01
    79   1    -0.08  -0.02  -0.01    -0.02  -0.06   0.01    -0.07  -0.01   0.01
    80   1    -0.07   0.02   0.00     0.07   0.00   0.10    -0.04   0.09   0.03
    81   1    -0.03  -0.05   0.01     0.10  -0.01  -0.04     0.00   0.04  -0.04
    82   6    -0.01   0.02   0.02    -0.01  -0.05   0.02     0.00   0.02  -0.04
    83   8     0.01   0.02   0.05    -0.06   0.01   0.06     0.03  -0.03  -0.10
    84   7     0.00   0.04   0.00     0.01  -0.15  -0.05    -0.01   0.05  -0.01
    85   1     0.01   0.04   0.00    -0.01  -0.19  -0.11     0.00   0.05  -0.02
    86   1     0.00   0.02  -0.05     0.03  -0.18  -0.07    -0.02   0.09   0.04
    87   6     0.01   0.01   0.02     0.00   0.00   0.00     0.00   0.00   0.00
    88   1    -0.01   0.01   0.02    -0.01   0.00  -0.01     0.02   0.00   0.00
    89   1     0.00   0.02   0.05     0.00   0.01   0.02     0.00  -0.02  -0.02
    90   1     0.04   0.02   0.02     0.01  -0.01   0.00    -0.02   0.00   0.00
    91   6     0.01   0.00  -0.01     0.00   0.00   0.00     0.00   0.00   0.00
    92   7     0.01   0.00  -0.02     0.01  -0.02  -0.01    -0.01   0.02   0.02
    93   6     0.01   0.00  -0.02     0.02  -0.03  -0.01    -0.01   0.02   0.01
    94   1     0.00   0.00   0.00     0.02  -0.03  -0.01    -0.01   0.02   0.01
    95   7     0.00   0.01  -0.01     0.01  -0.01   0.00    -0.01   0.00   0.00
    96   1     0.00   0.01   0.00     0.02  -0.01   0.01    -0.01   0.00  -0.01
    97   6     0.00   0.00   0.00     0.01   0.01   0.01     0.00   0.00   0.00
    98   1     0.00   0.01   0.01     0.00   0.02   0.02     0.00  -0.02  -0.01
    99   6     0.00   0.00   0.00     0.00   0.00   0.00     0.00   0.00   0.00
   100   1     0.01  -0.01   0.00     0.00   0.00  -0.01     0.00   0.00   0.00
   101   1     0.00  -0.01   0.00     0.00   0.01   0.00     0.00  -0.01   0.00
   102   1    -0.01  -0.01   0.00     0.00   0.00   0.00    -0.01   0.00   0.00
   103   6     0.00   0.00   0.00     0.00   0.00   0.00     0.00   0.00   0.00
   104   7     0.00   0.00   0.00     0.00   0.01   0.00     0.00   0.00   0.00
   105   6     0.00   0.00   0.00     0.00   0.01   0.00     0.00   0.00   0.00
   106   1     0.00   0.00   0.00     0.00   0.01   0.00     0.00   0.00   0.00
   107   7     0.00   0.01   0.00     0.00   0.00   0.00     0.00   0.00   0.00
   108   1     0.00   0.00   0.00     0.00   0.00   0.00     0.00   0.00   0.00
   109   6     0.00   0.00   0.00     0.00   0.00   0.00     0.00   0.00   0.00
   110   1     0.00   0.01   0.00     0.00  -0.01   0.00     0.00  -0.01   0.00
   111   6     0.03   0.04   0.00     0.02   0.01  -0.01    -0.04  -0.04   0.01
   112   1     0.09   0.03   0.06     0.10   0.02   0.06    -0.12  -0.04  -0.06
   113   1    -0.04   0.08   0.04    -0.07   0.03   0.03     0.04  -0.06  -0.04
   114   1     0.04   0.02  -0.06     0.04   0.00  -0.11    -0.06  -0.01   0.09
   115   6     0.00   0.04  -0.03    -0.01   0.02   0.00    -0.01  -0.04   0.01
   116   8    -0.01   0.02   0.02    -0.02   0.00   0.01     0.00  -0.02  -0.01
   117   8     0.00   0.05  -0.07    -0.01   0.03   0.01    -0.01  -0.05   0.02
                    55                     56                     57
                     A                      A                      A
 Frequencies --   189.9492               196.9993               201.4713
 Red. masses --     5.2766                 4.2898                 3.7177
 Frc consts  --     0.1122                 0.0981                 0.0889
 IR Inten    --    11.0240                 6.3095                11.0711
  Atom  AN      X      Y      Z        X      Y      Z        X      Y      Z
     1  16     0.01   0.02   0.01    -0.01   0.00   0.01    -0.01   0.00   0.01
     2   6    -0.04   0.02   0.06    -0.04   0.02   0.04    -0.03   0.04   0.03
     3   6    -0.02  -0.04  -0.02     0.01  -0.02   0.00     0.01   0.00  -0.01
     4   1    -0.01   0.08   0.10    -0.03   0.08   0.05    -0.03   0.10   0.05
     5   1    -0.10  -0.01   0.10    -0.09   0.00   0.07    -0.09   0.01   0.06
     6   1    -0.11   0.00   0.08    -0.06   0.04   0.07     0.00   0.00  -0.01
     7   1     0.15   0.00  -0.07     0.16   0.01  -0.03     0.04   0.02  -0.05
     8   1    -0.08  -0.18  -0.14    -0.04  -0.14  -0.09     0.01  -0.06  -0.01
     9   1     0.00   0.01   0.00    -0.02   0.00   0.02     0.00   0.00  -0.02
    10   6     0.01   0.01  -0.05    -0.02   0.01  -0.11    -0.02   0.02  -0.05
    11   6     0.03   0.00  -0.02    -0.02   0.02   0.00    -0.09  -0.01   0.06
    12   6     0.00  -0.03   0.03     0.00  -0.01   0.02     0.00  -0.02   0.00
    13   8     0.02  -0.03  -0.02     0.00   0.01   0.00    -0.04   0.02   0.02
    14   6    -0.05  -0.06   0.04    -0.02  -0.03   0.03     0.08   0.02  -0.03
    15   8    -0.01  -0.07  -0.06    -0.01  -0.03  -0.04    -0.01   0.02   0.01
    16   6    -0.02  -0.05  -0.02    -0.01  -0.01  -0.01     0.01   0.02   0.00
    17   6     0.01  -0.01   0.08    -0.01  -0.03   0.02    -0.02  -0.11  -0.08
    18   8    -0.02  -0.04   0.03     0.00  -0.02   0.02     0.04   0.02   0.02
    19   1     0.02   0.00  -0.06    -0.01   0.00   0.03    -0.04  -0.06   0.21
    20   1     0.06   0.04  -0.01    -0.05   0.08   0.02    -0.24   0.02   0.07
    21   1    -0.04  -0.10   0.10    -0.02  -0.04   0.06     0.06   0.07  -0.14
    22   1    -0.11  -0.08   0.02    -0.05  -0.04   0.02     0.18   0.01  -0.02
    23   1     0.00  -0.02   0.07    -0.02  -0.04   0.01    -0.02  -0.09  -0.02
    24   1     0.04   0.02   0.09     0.00  -0.02   0.03    -0.07  -0.20  -0.10
    25   1    -0.01  -0.02   0.12     0.00  -0.05   0.04     0.04  -0.07  -0.18
    26   1    -0.01  -0.05   0.03     0.00  -0.01   0.02     0.02   0.04   0.00
    27   8    -0.01   0.04  -0.07    -0.05   0.05  -0.12     0.03  -0.01  -0.08
    28   1     0.02  -0.01  -0.04    -0.03   0.02  -0.13    -0.03   0.10  -0.10
    29   6    -0.01  -0.04   0.01    -0.02  -0.02   0.02     0.03   0.04  -0.02
    30   8     0.03  -0.04   0.00     0.07   0.02  -0.12    -0.06   0.01   0.07
    31   6     0.00  -0.02   0.00    -0.02  -0.01   0.02     0.03   0.00  -0.01
    32   8     0.00   0.03  -0.01     0.00  -0.02   0.02     0.03  -0.03  -0.01
    33   6     0.00  -0.02   0.04    -0.01  -0.01  -0.01     0.00   0.00  -0.02
    34   8     0.03   0.02   0.05    -0.03  -0.05  -0.01    -0.02  -0.02  -0.01
    35   6    -0.01  -0.02   0.05     0.00   0.01  -0.06     0.00   0.00   0.00
    36   7    -0.02  -0.03   0.08    -0.01   0.00   0.01     0.00   0.01  -0.03
    37   6    -0.02  -0.02   0.04    -0.02   0.03  -0.06     0.00   0.03  -0.08
    38   6    -0.03   0.01  -0.03    -0.01   0.04  -0.08     0.01   0.02  -0.07
    39   6    -0.01   0.04  -0.02     0.02   0.04   0.03     0.01  -0.03   0.01
    40   8    -0.04   0.07  -0.05     0.06   0.03   0.17     0.07  -0.07   0.09
    41   7     0.03   0.04   0.05     0.01   0.04   0.00    -0.03  -0.03   0.00
    42   6    -0.02   0.01  -0.07     0.00   0.02  -0.08     0.01   0.00  -0.04
    43   6    -0.02   0.00  -0.05     0.01  -0.03   0.09     0.02  -0.02   0.06
    44   6    -0.02  -0.03   0.03     0.02  -0.05   0.15     0.03  -0.03   0.08
    45   1    -0.03  -0.03   0.02    -0.09   0.06   0.11     0.10  -0.01  -0.07
    46   1    -0.01  -0.07   0.02    -0.03  -0.16   0.06     0.04   0.14  -0.05
    47   1    -0.01  -0.03  -0.02    -0.03   0.00   0.01     0.04   0.00   0.00
    48   1     0.02   0.08   0.01     0.02  -0.01   0.00    -0.01  -0.11  -0.02
    49   1     0.00  -0.04   0.04     0.01   0.02   0.00     0.00  -0.02  -0.01
    50   1     0.00  -0.01   0.03    -0.01  -0.01  -0.02     0.00   0.01   0.00
    51   1    -0.03   0.03   0.03    -0.05   0.06  -0.08     0.04  -0.04   0.02
    52   1    -0.02  -0.02   0.08    -0.02   0.05  -0.06     0.00   0.03  -0.09
    53   1     0.03   0.05   0.05     0.05   0.03   0.12    -0.01  -0.05   0.10
    54   1     0.00  -0.02  -0.05     0.04  -0.05  -0.13     0.04  -0.02  -0.09
    55   1    -0.02   0.02  -0.09    -0.03   0.06  -0.14    -0.01   0.03  -0.08
    56   1    -0.03   0.00  -0.09     0.03  -0.07   0.21     0.03  -0.05   0.15
    57   1    -0.02  -0.04   0.05     0.04  -0.10   0.29     0.04  -0.07   0.19
    58   1     0.03   0.04   0.04     0.00   0.05  -0.03    -0.04  -0.01   0.01
    59   6    -0.06   0.03   0.11     0.16   0.07  -0.03    -0.13  -0.02   0.02
    60   1    -0.06   0.01   0.06     0.13   0.19  -0.01    -0.10  -0.14   0.02
    61   1    -0.02   0.13   0.25     0.23   0.03  -0.07    -0.23  -0.01   0.02
    62   1    -0.07  -0.13   0.17     0.21   0.06  -0.05    -0.16   0.04   0.02
    63   6    -0.06   0.12  -0.05     0.02  -0.04   0.02     0.00   0.06   0.00
    64   8    -0.07   0.06  -0.13    -0.01  -0.12   0.00     0.03   0.15   0.01
    65   8    -0.08   0.24  -0.12    -0.06  -0.03   0.08     0.06   0.03  -0.03
    66   1    -0.11   0.25  -0.11    -0.09  -0.03   0.03     0.09   0.07  -0.03
    67   6     0.00  -0.07  -0.03     0.02  -0.01  -0.01     0.01   0.02   0.00
    68   1    -0.02  -0.04  -0.07     0.02   0.00   0.10     0.00   0.03   0.11
    69   1    -0.02  -0.11  -0.02     0.11   0.05  -0.04     0.08   0.09  -0.03
    70   1     0.00  -0.08  -0.02    -0.03  -0.04  -0.05    -0.03  -0.02  -0.02
    71   6     0.07  -0.03   0.01    -0.03  -0.04  -0.06    -0.04  -0.02  -0.07
    72   1     0.10  -0.06   0.05    -0.02  -0.04  -0.15    -0.04  -0.01  -0.17
    73   1     0.09   0.02   0.00    -0.10  -0.09  -0.03    -0.11  -0.09  -0.04
    74   7     0.08  -0.01   0.01     0.02   0.00   0.00     0.00   0.00  -0.03
    75   1     0.07   0.01   0.00     0.00   0.04   0.01    -0.01   0.02  -0.01
    76   1     0.06   0.00   0.01     0.06  -0.03  -0.01     0.02  -0.02  -0.03
    77   1     0.09  -0.01  -0.02     0.04   0.01   0.03     0.00   0.02   0.00
    78   6     0.08  -0.06   0.02    -0.02   0.00  -0.01     0.06  -0.02   0.04
    79   1     0.10  -0.01  -0.01    -0.02   0.02  -0.02     0.02  -0.04   0.03
    80   1     0.10  -0.11   0.00    -0.03   0.00  -0.03     0.09   0.00   0.11
    81   1     0.07  -0.05   0.03    -0.02  -0.03   0.01     0.11   0.02  -0.02
    82   6     0.03  -0.04   0.06     0.00   0.03   0.02     0.01  -0.05   0.02
    83   8    -0.01   0.02   0.11     0.03   0.00   0.01    -0.03  -0.01   0.03
    84   7     0.03  -0.09   0.03     0.00   0.08   0.06     0.01  -0.11  -0.02
    85   1     0.01  -0.13  -0.02     0.01   0.10   0.08     0.00  -0.12  -0.02
    86   1     0.05  -0.13  -0.01    -0.01   0.09   0.07     0.02  -0.11  -0.02
    87   6     0.01   0.01   0.02    -0.01   0.02   0.02     0.00   0.00   0.00
    88   1    -0.03   0.00   0.01    -0.03  -0.01   0.07     0.00   0.00   0.00
    89   1     0.00   0.04   0.07     0.00   0.02   0.02     0.00   0.00  -0.02
    90   1     0.05   0.01   0.02    -0.01   0.07   0.03    -0.02   0.00   0.00
    91   6     0.02  -0.01  -0.01     0.01  -0.02  -0.02     0.00   0.00   0.01
    92   7     0.03  -0.05  -0.04     0.02  -0.03  -0.05     0.00   0.00   0.02
    93   6     0.04  -0.05  -0.03     0.01  -0.01  -0.03     0.00   0.00   0.02
    94   1     0.03  -0.05  -0.02     0.00  -0.01  -0.02     0.01   0.00   0.00
    95   7     0.03  -0.01   0.00    -0.01   0.00  -0.02     0.01  -0.01   0.01
    96   1     0.03   0.00   0.01    -0.01   0.00  -0.01     0.02  -0.01   0.00
    97   6     0.01   0.01   0.02     0.00  -0.01  -0.01     0.01  -0.01   0.00
    98   1     0.01   0.04   0.04    -0.01   0.00   0.01     0.02  -0.01  -0.01
    99   6     0.00   0.00   0.00     0.00   0.00   0.00     0.00   0.00   0.00
   100   1    -0.01   0.00  -0.01     0.00   0.00   0.00     0.00   0.00   0.00
   101   1     0.00   0.01   0.00     0.00   0.00   0.00     0.00   0.00   0.00
   102   1     0.00  -0.01   0.01     0.00  -0.01   0.00     0.00   0.00   0.00
   103   6     0.00   0.00   0.00     0.00   0.00   0.00     0.00   0.00   0.00
   104   7     0.00   0.01   0.00     0.00   0.01   0.00     0.00   0.00   0.00
   105   6     0.00   0.01   0.00     0.00   0.01   0.00     0.00   0.00   0.00
   106   1     0.00   0.02   0.01     0.00   0.01   0.00     0.00   0.00   0.00
   107   7     0.00   0.01   0.00     0.00   0.00   0.00     0.00   0.00   0.00
   108   1     0.00   0.01   0.00     0.00   0.00   0.00     0.00   0.00   0.00
   109   6     0.00   0.00   0.00     0.00   0.00   0.00     0.00   0.00   0.00
   110   1     0.00   0.00   0.00     0.00   0.00   0.00     0.00  -0.01   0.00
   111   6     0.00   0.01   0.01     0.02   0.02   0.00     0.02   0.02  -0.01
   112   1    -0.03  -0.02   0.00     0.07   0.02   0.04     0.07   0.04   0.02
   113   1     0.03   0.03   0.01    -0.02   0.04   0.02    -0.01   0.02   0.00
   114   1    -0.01   0.02   0.06     0.04  -0.01  -0.05     0.04  -0.01  -0.06
   115   6     0.01   0.01  -0.03    -0.01   0.02  -0.01    -0.02   0.02   0.01
   116   8     0.02   0.02   0.01    -0.03   0.00   0.00    -0.04  -0.01   0.00
   117   8     0.02   0.00  -0.08    -0.02   0.04  -0.01    -0.03   0.04   0.03
                    58                     59                     60
                     A                      A                      A
 Frequencies --   205.7463               221.3031               229.6647
 Red. masses --     4.7645                 1.3369                 5.8625
 Frc consts  --     0.1188                 0.0386                 0.1822
 IR Inten    --    10.2357                 5.8899                55.4314
  Atom  AN      X      Y      Z        X      Y      Z        X      Y      Z
     1  16     0.00   0.00   0.00    -0.02   0.01   0.00     0.00   0.00   0.00
     2   6    -0.01   0.00   0.01    -0.02   0.02  -0.02     0.00  -0.01   0.01
     3   6    -0.01  -0.01   0.00    -0.01   0.01  -0.02     0.01  -0.01   0.01
     4   1    -0.01   0.00   0.02    -0.02   0.02  -0.02     0.00  -0.01   0.00
     5   1    -0.02  -0.01   0.01    -0.02   0.01  -0.01     0.00  -0.01   0.00
     6   1    -0.06   0.03   0.06    -0.01   0.00  -0.03    -0.04   0.05   0.06
     7   1     0.09   0.00   0.00    -0.02   0.02  -0.03     0.09  -0.01   0.03
     8   1    -0.05  -0.08  -0.07    -0.01   0.02  -0.02    -0.02  -0.05  -0.04
     9   1     0.00   0.00   0.00     0.03   0.00  -0.05     0.00   0.00   0.01
    10   6    -0.01   0.00   0.03     0.00   0.00   0.00     0.00  -0.01  -0.01
    11   6     0.03   0.01  -0.02     0.00   0.00   0.00     0.01   0.00  -0.01
    12   6     0.00   0.01  -0.02     0.00   0.00   0.00     0.01   0.01  -0.01
    13   8     0.00  -0.01  -0.01     0.00   0.00   0.00     0.00   0.02   0.00
    14   6    -0.03   0.00   0.00     0.00   0.00   0.00     0.00   0.01   0.01
    15   8     0.00   0.00   0.00     0.00   0.00   0.00     0.00   0.01   0.00
    16   6    -0.01   0.00   0.00     0.00   0.00   0.00     0.00   0.01   0.00
    17   6     0.00   0.04  -0.02     0.00   0.00   0.00     0.01   0.02  -0.01
    18   8     0.00  -0.01  -0.03     0.00   0.00   0.00     0.01   0.00  -0.01
    19   1     0.02   0.03  -0.07     0.00   0.00   0.00     0.01   0.00  -0.01
    20   1     0.09  -0.02  -0.03     0.01   0.00   0.00     0.02   0.00  -0.01
    21   1    -0.02  -0.01   0.03     0.00   0.00   0.00     0.00   0.00   0.02
    22   1    -0.06   0.01   0.00     0.00   0.00   0.00    -0.02   0.01   0.00
    23   1     0.00   0.03  -0.05     0.00   0.00   0.00     0.00   0.01  -0.03
    24   1     0.00   0.07  -0.01     0.00   0.00   0.00     0.00   0.04  -0.01
    25   1     0.00   0.02   0.01     0.00   0.00   0.00     0.01   0.01   0.01
    26   1    -0.01  -0.02  -0.01     0.00   0.00   0.00     0.00  -0.01   0.00
    27   8    -0.06   0.02   0.13     0.00   0.00   0.00    -0.02  -0.01   0.05
    28   1    -0.03  -0.07   0.00     0.00   0.00   0.00    -0.01  -0.02  -0.05
    29   6     0.07   0.09  -0.04    -0.01   0.00   0.01    -0.01   0.04  -0.01
    30   8    -0.14   0.03   0.16     0.01   0.00  -0.01    -0.03   0.04  -0.01
    31   6     0.04   0.00   0.00    -0.01   0.00   0.00    -0.03   0.02   0.03
    32   8     0.01   0.00   0.00     0.00   0.02   0.00    -0.11   0.24  -0.02
    33   6    -0.03  -0.02   0.02    -0.01   0.00   0.01    -0.09  -0.02   0.13
    34   8    -0.07  -0.05   0.03     0.00   0.00   0.01    -0.12  -0.09   0.14
    35   6    -0.04   0.00   0.03     0.00   0.00   0.00    -0.09   0.00   0.01
    36   7     0.00   0.03  -0.08     0.00   0.00   0.00    -0.04   0.02  -0.04
    37   6     0.01   0.03  -0.10     0.00   0.00   0.00    -0.02   0.06  -0.07
    38   6     0.04   0.01  -0.04     0.00   0.00   0.00     0.02   0.04  -0.03
    39   6     0.02  -0.05  -0.04     0.00   0.00   0.00     0.02  -0.01   0.01
    40   8     0.06  -0.11  -0.08     0.00   0.00   0.00     0.08  -0.07   0.05
    41   7    -0.03  -0.06   0.01     0.00   0.00   0.00    -0.05  -0.01   0.00
    42   6     0.05  -0.01   0.01     0.00   0.00   0.00     0.05   0.00  -0.01
    43   6     0.05  -0.05   0.05     0.00   0.00  -0.01     0.03  -0.05   0.03
    44   6     0.03  -0.03   0.01     0.00   0.00   0.00    -0.01  -0.05   0.02
    45   1     0.23  -0.03  -0.17    -0.03   0.01   0.02     0.02   0.04  -0.02
    46   1     0.06   0.34  -0.12    -0.01  -0.03   0.02    -0.03   0.06  -0.03
    47   1     0.10  -0.03   0.03    -0.01   0.00  -0.01     0.03  -0.07  -0.02
    48   1    -0.01  -0.03   0.01     0.00   0.02   0.00    -0.09   0.42   0.12
    49   1    -0.02  -0.04   0.03    -0.01   0.00   0.01    -0.05  -0.02   0.16
    50   1    -0.03   0.02   0.04    -0.01   0.00   0.00    -0.15  -0.08   0.14
    51   1     0.03  -0.12   0.05    -0.02   0.01  -0.01    -0.16  -0.05  -0.02
    52   1     0.00   0.05  -0.13     0.00   0.00   0.00    -0.04   0.08  -0.10
    53   1    -0.05  -0.10   0.00     0.00   0.00   0.00    -0.04  -0.05   0.06
    54   1     0.07   0.01   0.05     0.00   0.00   0.00     0.07   0.00  -0.02
    55   1     0.05  -0.04   0.05     0.00   0.00   0.00     0.06   0.00  -0.01
    56   1     0.07  -0.08   0.13     0.00   0.00  -0.01     0.05  -0.10   0.09
    57   1     0.02  -0.07   0.07     0.00   0.00   0.00    -0.02  -0.09   0.07
    58   1    -0.05  -0.04   0.01     0.00   0.00   0.00    -0.06   0.00   0.00
    59   6     0.13   0.02   0.04    -0.02  -0.01   0.00    -0.01  -0.01  -0.02
    60   1     0.10   0.11   0.03    -0.01  -0.02   0.01    -0.01  -0.03  -0.04
    61   1     0.19   0.06   0.09    -0.03  -0.01   0.00    -0.01  -0.01  -0.02
    62   1     0.16  -0.09   0.04    -0.01   0.00   0.00    -0.03   0.00  -0.01
    63   6     0.00   0.00  -0.04    -0.01   0.00   0.00     0.02   0.00  -0.01
    64   8    -0.04  -0.13  -0.05     0.00   0.01   0.00     0.03   0.02   0.01
    65   8    -0.03   0.12  -0.07     0.00  -0.01   0.01     0.04  -0.01  -0.02
    66   1    -0.09   0.05  -0.04     0.00   0.00   0.00     0.04  -0.04  -0.01
    67   6     0.01  -0.04  -0.02     0.00   0.00   0.00     0.01   0.01  -0.02
    68   1    -0.01  -0.02  -0.03     0.00   0.00  -0.01     0.07  -0.07  -0.10
    69   1     0.00  -0.06  -0.01    -0.01   0.00   0.00    -0.06  -0.01   0.00
    70   1     0.00  -0.05  -0.01     0.01   0.01   0.00     0.09   0.10   0.01
    71   6     0.05  -0.03  -0.01    -0.01   0.00   0.00    -0.06   0.00   0.01
    72   1     0.07  -0.05   0.00    -0.01   0.00   0.00    -0.08   0.04   0.03
    73   1     0.05  -0.01  -0.01     0.00   0.00   0.00    -0.03   0.01   0.00
    74   7     0.07   0.01  -0.01    -0.01   0.00   0.00    -0.09  -0.04   0.00
    75   1     0.06   0.02   0.01    -0.01   0.00   0.00    -0.08  -0.05   0.00
    76   1     0.07   0.02  -0.01    -0.01   0.00   0.00    -0.09  -0.03   0.00
    77   1     0.05   0.00  -0.02    -0.01   0.00   0.00    -0.06  -0.04  -0.02
    78   6    -0.05  -0.01  -0.02     0.00   0.00   0.00     0.00   0.00   0.00
    79   1    -0.03   0.01  -0.03     0.00   0.00   0.00     0.00   0.00   0.01
    80   1    -0.08  -0.03  -0.08     0.01   0.00   0.00    -0.01   0.01   0.00
    81   1    -0.07  -0.07   0.04     0.01   0.00   0.00    -0.01   0.01   0.00
    82   6     0.00   0.03   0.02     0.00   0.00   0.00     0.00   0.00  -0.01
    83   8     0.03   0.02   0.04     0.00   0.00   0.00     0.00   0.00   0.00
    84   7     0.01   0.07   0.03     0.00  -0.01   0.00     0.00   0.00  -0.02
    85   1     0.01   0.07   0.01     0.00  -0.01   0.00     0.00   0.01   0.00
    86   1     0.00   0.05  -0.02     0.00   0.00   0.00     0.00   0.01  -0.01
    87   6    -0.01  -0.01  -0.01     0.03  -0.01   0.03    -0.02   0.02   0.00
    88   1     0.06  -0.03   0.10     0.27  -0.12   0.49    -0.11   0.03  -0.12
    89   1     0.02  -0.07  -0.16     0.14  -0.24  -0.45    -0.05   0.10   0.15
    90   1    -0.15   0.08  -0.01    -0.41   0.39   0.06     0.12  -0.08  -0.01
    91   6     0.00  -0.01   0.01     0.06  -0.05  -0.01    -0.01   0.01  -0.01
    92   7     0.00   0.00   0.01     0.06   0.01  -0.02    -0.01  -0.02  -0.01
    93   6    -0.01   0.01   0.00     0.00   0.05   0.00     0.01  -0.02   0.00
    94   1    -0.01   0.02  -0.02    -0.01   0.08  -0.01     0.00  -0.02   0.02
    95   7    -0.02   0.00   0.00    -0.04   0.03   0.03     0.02  -0.01   0.00
    96   1    -0.03  -0.01  -0.01    -0.09   0.03   0.02     0.03   0.00   0.01
    97   6    -0.01  -0.01   0.01     0.00  -0.04   0.01     0.01   0.02   0.00
    98   1    -0.02  -0.03   0.01    -0.02  -0.08   0.03     0.01   0.04   0.00
    99   6     0.00   0.01   0.00     0.00  -0.01   0.00     0.00   0.02   0.01
   100   1    -0.01   0.01   0.00     0.01   0.00   0.00    -0.03   0.02   0.01
   101   1     0.00   0.01   0.00     0.00  -0.02  -0.01     0.00   0.04   0.02
   102   1     0.01   0.01   0.00    -0.01   0.00  -0.01     0.04   0.03   0.01
   103   6     0.00   0.00   0.00     0.00   0.00   0.00     0.01  -0.02  -0.01
   104   7     0.00   0.00   0.00     0.00  -0.01   0.00     0.01  -0.02  -0.01
   105   6     0.00   0.00   0.00     0.00  -0.01  -0.01     0.00   0.00   0.00
   106   1     0.00   0.00   0.00     0.00  -0.02  -0.01     0.00   0.02   0.01
   107   7     0.00  -0.01   0.00     0.00  -0.01   0.00     0.00   0.00   0.00
   108   1     0.00   0.00   0.00     0.00  -0.01   0.00     0.00   0.02   0.01
   109   6     0.01  -0.01   0.00     0.00   0.00   0.00     0.01  -0.01   0.00
   110   1     0.01  -0.01  -0.01     0.00   0.01   0.00     0.01   0.00   0.00
   111   6     0.06   0.04  -0.02     0.00  -0.01   0.00    -0.02  -0.05   0.02
   112   1     0.16   0.09   0.04    -0.01  -0.02   0.00    -0.06  -0.17   0.05
   113   1    -0.02   0.05   0.02     0.00   0.00   0.00    -0.07  -0.03   0.04
   114   1     0.09  -0.02  -0.12    -0.01   0.01   0.01    -0.06   0.06   0.04
   115   6    -0.03   0.04   0.02     0.01  -0.01  -0.01     0.11  -0.06  -0.06
   116   8    -0.06  -0.01   0.00     0.02   0.00   0.00     0.18   0.04   0.02
   117   8    -0.05   0.09   0.07     0.01  -0.01  -0.02     0.14  -0.12  -0.18
                    61                     62                     63
                     A                      A                      A
 Frequencies --   244.4952               248.6890               253.2646
 Red. masses --     2.2755                 2.4307                 3.5770
 Frc consts  --     0.0801                 0.0886                 0.1352
 IR Inten    --    76.7398                16.8949                19.4795
  Atom  AN      X      Y      Z        X      Y      Z        X      Y      Z
     1  16     0.02  -0.02   0.00    -0.01   0.02   0.00    -0.01   0.02   0.00
     2   6    -0.03   0.05   0.04     0.03  -0.05  -0.03     0.03  -0.05  -0.04
     3   6    -0.02   0.00  -0.03     0.01   0.00   0.02     0.01   0.00   0.02
     4   1    -0.02   0.11   0.06     0.02  -0.10  -0.05     0.02  -0.11  -0.06
     5   1    -0.08   0.03   0.06     0.08  -0.03  -0.06     0.09  -0.03  -0.06
     6   1     0.19  -0.24  -0.25    -0.16   0.19   0.20    -0.20   0.22   0.24
     7   1    -0.36   0.03  -0.14     0.29  -0.03   0.12     0.35  -0.03   0.12
     8   1     0.12   0.14   0.22    -0.11  -0.12  -0.19    -0.14  -0.15  -0.24
     9   1    -0.03  -0.03  -0.05     0.02   0.03   0.04     0.02   0.03   0.05
    10   6     0.07   0.02   0.01    -0.04   0.00   0.01     0.00   0.01  -0.04
    11   6    -0.02  -0.02   0.05     0.00   0.01  -0.02    -0.01   0.00   0.00
    12   6    -0.02  -0.01   0.00     0.01   0.00   0.00     0.01  -0.01   0.00
    13   8    -0.01  -0.04  -0.02     0.00   0.01   0.00    -0.01   0.02   0.01
    14   6     0.02   0.00  -0.04    -0.01  -0.01   0.02     0.02   0.00   0.00
    15   8     0.01  -0.01   0.02    -0.01  -0.01  -0.01     0.00   0.01   0.00
    16   6     0.00  -0.02  -0.01     0.00   0.00   0.00     0.01   0.01   0.00
    17   6    -0.02  -0.03  -0.04     0.01   0.00   0.02     0.00  -0.02  -0.03
    18   8    -0.02   0.02   0.00     0.01  -0.01   0.00     0.02  -0.01   0.00
    19   1     0.00  -0.09   0.12    -0.01   0.05  -0.06    -0.01   0.00   0.01
    20   1    -0.11  -0.03   0.04     0.06   0.01  -0.02    -0.02   0.02   0.00
    21   1     0.01   0.03  -0.10     0.00  -0.02   0.05     0.02   0.01  -0.01
    22   1     0.08   0.00  -0.03    -0.04  -0.01   0.01     0.03   0.00   0.00
    23   1     0.00   0.02   0.07    -0.01  -0.03  -0.04     0.00  -0.02  -0.05
    24   1    -0.06  -0.16  -0.06     0.03   0.07   0.03    -0.02   0.00  -0.03
    25   1    -0.01   0.05  -0.16     0.01  -0.05   0.08     0.02  -0.03  -0.02
    26   1     0.00   0.03  -0.01     0.00  -0.02   0.01     0.01  -0.01   0.00
    27   8     0.12   0.00  -0.04    -0.07   0.00   0.09     0.00   0.00  -0.05
    28   1     0.09   0.08   0.05    -0.06  -0.05  -0.03     0.00   0.02  -0.04
    29   6     0.00   0.01   0.00     0.01  -0.02   0.00    -0.03   0.01   0.00
    30   8    -0.01   0.00   0.02     0.01  -0.02   0.02    -0.02   0.02  -0.06
    31   6     0.00   0.00   0.01     0.00   0.00   0.00    -0.01   0.00  -0.01
    32   8    -0.02   0.02   0.00    -0.01   0.01   0.00     0.03  -0.03   0.00
    33   6     0.00   0.00   0.01     0.03   0.00   0.01    -0.05  -0.01  -0.03
    34   8     0.00   0.00   0.01     0.04   0.05   0.02    -0.08  -0.11  -0.05
    35   6     0.00   0.00   0.00     0.03  -0.02   0.00    -0.05   0.04   0.00
    36   7     0.00   0.00  -0.01     0.00   0.00  -0.05     0.01   0.01   0.10
    37   6     0.00   0.00  -0.01    -0.02  -0.01  -0.09     0.05   0.03   0.17
    38   6     0.00  -0.01   0.00    -0.04  -0.01  -0.08     0.07   0.04   0.13
    39   6     0.00  -0.01   0.00    -0.01   0.01  -0.02     0.01  -0.01   0.02
    40   8     0.00  -0.01   0.00    -0.01   0.03   0.05     0.03  -0.08  -0.10
    41   7    -0.01  -0.01  -0.01     0.02   0.01  -0.01    -0.09  -0.02   0.02
    42   6     0.00   0.00   0.01    -0.03  -0.02  -0.02     0.05   0.07   0.00
    43   6     0.00   0.00   0.00    -0.02  -0.01   0.00     0.04   0.04  -0.02
    44   6     0.00   0.00  -0.02    -0.01   0.00  -0.01     0.02   0.02   0.04
    45   1     0.01   0.00  -0.01     0.01  -0.03  -0.01    -0.05   0.04   0.03
    46   1     0.00   0.02   0.00     0.01   0.00   0.00    -0.02  -0.04   0.02
    47   1     0.00   0.00   0.01     0.00   0.00   0.00    -0.01   0.00  -0.02
    48   1     0.01   0.09   0.01     0.00   0.04   0.01     0.00  -0.10  -0.03
    49   1     0.00   0.01   0.01     0.04   0.01   0.01    -0.07  -0.02  -0.04
    50   1    -0.02  -0.03   0.01     0.01  -0.01   0.03    -0.05  -0.05  -0.03
    51   1     0.00  -0.01   0.00     0.05  -0.05   0.01    -0.08   0.10  -0.01
    52   1     0.00  -0.01  -0.01    -0.02  -0.01  -0.09     0.04   0.03   0.17
    53   1     0.00  -0.01   0.01     0.05   0.02   0.07    -0.15  -0.07  -0.10
    54   1     0.03   0.01   0.04     0.00   0.02   0.00     0.00  -0.02  -0.03
    55   1     0.00  -0.02   0.04    -0.05  -0.04   0.01     0.08   0.12  -0.08
    56   1     0.00   0.00   0.00    -0.02  -0.01   0.05     0.04   0.04  -0.10
    57   1     0.00   0.01  -0.03     0.01   0.00   0.02     0.01   0.01   0.02
    58   1     0.00  -0.01   0.01     0.02   0.00  -0.04    -0.10   0.01   0.08
    59   6     0.06   0.05   0.03    -0.03  -0.02  -0.01     0.01   0.01   0.00
    60   1     0.03   0.13   0.00    -0.02  -0.05   0.00     0.01   0.00   0.02
    61   1     0.15   0.07   0.06    -0.05  -0.03  -0.02    -0.02   0.00  -0.02
    62   1     0.07  -0.04   0.05    -0.03   0.01  -0.02     0.02   0.03  -0.02
    63   6    -0.03   0.01   0.01     0.00  -0.01   0.00     0.00   0.00   0.00
    64   8    -0.04  -0.05  -0.03     0.01   0.01   0.02     0.00  -0.01   0.01
    65   8    -0.07   0.04   0.01     0.02  -0.02   0.00     0.01   0.01  -0.01
    66   1    -0.04   0.08   0.01     0.01  -0.06   0.01     0.00   0.02  -0.01
    67   6    -0.06   0.07   0.01    -0.05   0.05   0.01    -0.07   0.07   0.03
    68   1    -0.15   0.19   0.21    -0.20   0.24   0.29    -0.14   0.16   0.07
    69   1     0.11   0.10  -0.04     0.21   0.09  -0.07    -0.08   0.11   0.03
    70   1    -0.22  -0.09  -0.07    -0.29  -0.18  -0.12    -0.11  -0.06   0.08
    71   6     0.00   0.06  -0.03     0.05   0.05  -0.05     0.05   0.06  -0.05
    72   1     0.03   0.03  -0.08     0.10  -0.01  -0.11     0.06   0.03  -0.02
    73   1    -0.04   0.03  -0.01    -0.02   0.03  -0.03     0.09   0.04  -0.06
    74   7     0.05   0.08   0.00     0.12   0.11   0.00     0.03   0.07  -0.10
    75   1     0.05   0.07   0.03     0.12   0.12   0.03     0.04   0.06  -0.11
    76   1     0.07   0.08   0.00     0.14   0.10  -0.01     0.00   0.06  -0.10
    77   1     0.03   0.08  -0.02     0.10   0.11  -0.02     0.03   0.08  -0.10
    78   6    -0.01   0.00   0.00    -0.01   0.00   0.01    -0.01  -0.02   0.01
    79   1    -0.02   0.00   0.00    -0.02  -0.01   0.00    -0.01  -0.02   0.01
    80   1    -0.01   0.01   0.01     0.00   0.02   0.03    -0.02  -0.02  -0.01
    81   1     0.00   0.00   0.00     0.01   0.01  -0.01    -0.01  -0.05   0.03
    82   6     0.00   0.00   0.00    -0.01  -0.01   0.00     0.01   0.00   0.02
    83   8     0.01  -0.01  -0.02    -0.01  -0.01  -0.01     0.01   0.00   0.03
    84   7    -0.01   0.02   0.02    -0.01  -0.02  -0.01     0.01   0.00   0.02
    85   1     0.00  -0.02  -0.04    -0.01  -0.03  -0.02     0.02   0.00   0.01
    86   1     0.00   0.00  -0.01    -0.01  -0.01   0.01     0.00   0.01   0.01
    87   6     0.00   0.00   0.00     0.00   0.00   0.00    -0.01   0.01   0.01
    88   1     0.01   0.00   0.00     0.02   0.00   0.00    -0.04   0.00   0.01
    89   1     0.00  -0.01  -0.01     0.01  -0.02  -0.03    -0.01   0.04   0.05
    90   1    -0.01   0.00   0.00    -0.02   0.00   0.00     0.03   0.02   0.01
    91   6     0.00   0.00   0.00     0.00   0.00   0.01     0.01  -0.01  -0.02
    92   7     0.00   0.00   0.00     0.00   0.01   0.01     0.01  -0.02  -0.02
    93   6     0.00   0.00   0.00     0.00   0.00   0.00     0.00   0.00   0.00
    94   1     0.00   0.00   0.00     0.00   0.00  -0.01    -0.01   0.00   0.02
    95   7     0.00   0.00   0.00     0.00   0.00   0.00     0.00   0.01   0.01
    96   1     0.00   0.00   0.00     0.00   0.00   0.00     0.00   0.01   0.01
    97   6     0.00   0.00   0.00     0.00   0.00   0.00     0.01   0.00  -0.01
    98   1     0.00   0.00   0.01     0.00  -0.01   0.00     0.00   0.01   0.00
    99   6     0.00   0.00   0.00     0.00   0.00   0.00     0.00   0.00   0.00
   100   1    -0.01   0.00   0.00     0.00   0.00   0.00     0.00   0.00   0.00
   101   1     0.00   0.01   0.00     0.00   0.00   0.00     0.00  -0.01  -0.01
   102   1     0.01   0.01   0.00     0.00   0.00   0.00    -0.01  -0.01   0.00
   103   6     0.00   0.00   0.00     0.00   0.00   0.00     0.00   0.00   0.00
   104   7     0.00   0.00   0.00     0.00   0.00   0.00     0.00   0.00   0.00
   105   6     0.00   0.00   0.00     0.00   0.00   0.00     0.00   0.00   0.00
   106   1     0.00   0.01   0.00     0.00   0.00   0.00     0.00  -0.01   0.00
   107   7     0.00   0.00   0.00     0.00   0.00   0.00     0.00   0.00   0.00
   108   1     0.00   0.01   0.00     0.00   0.00   0.00     0.00   0.00   0.00
   109   6     0.00   0.00   0.00     0.00   0.00   0.00     0.00   0.00   0.00
   110   1     0.00   0.00   0.00     0.00   0.00   0.00     0.00   0.00   0.00
   111   6    -0.05  -0.05   0.00    -0.05  -0.05   0.00    -0.04  -0.04  -0.01
   112   1    -0.09  -0.08  -0.02    -0.10  -0.07  -0.03    -0.06  -0.06  -0.01
   113   1    -0.05  -0.09  -0.01    -0.04  -0.08  -0.02    -0.07  -0.08  -0.01
   114   1    -0.08   0.01   0.02    -0.08   0.01   0.03    -0.06   0.01  -0.02
   115   6     0.02  -0.05   0.01     0.01  -0.04   0.01     0.01  -0.04   0.02
   116   8     0.04  -0.02   0.00     0.02  -0.02   0.00     0.01  -0.03   0.00
   117   8     0.02  -0.07   0.02     0.01  -0.06   0.02     0.01  -0.04   0.04
                    64                     65                     66
                     A                      A                      A
 Frequencies --   261.6526               266.7343               273.4151
 Red. masses --     1.9859                 2.8393                 3.1391
 Frc consts  --     0.0801                 0.1190                 0.1383
 IR Inten    --    17.5621                29.6740                 5.6949
  Atom  AN      X      Y      Z        X      Y      Z        X      Y      Z
     1  16    -0.02   0.03   0.00     0.00   0.00   0.00     0.00   0.00   0.00
     2   6     0.05  -0.07  -0.06     0.00   0.00   0.01    -0.01   0.01   0.00
     3   6     0.01   0.00   0.03     0.00   0.00   0.00     0.00   0.00   0.00
     4   1     0.04  -0.16  -0.09     0.00   0.01   0.00    -0.01   0.01   0.00
     5   1     0.14  -0.04  -0.09     0.00   0.00   0.01    -0.01   0.00   0.00
     6   1    -0.26   0.29   0.31     0.00   0.00   0.00     0.02  -0.02  -0.02
     7   1     0.44  -0.04   0.16     0.00   0.00   0.00    -0.03   0.00  -0.01
     8   1    -0.18  -0.17  -0.31     0.00  -0.01   0.00     0.01   0.01   0.02
     9   1     0.01   0.05   0.08     0.00   0.00   0.00     0.00  -0.01  -0.01
    10   6     0.06   0.00   0.01     0.02   0.01   0.00    -0.02   0.00  -0.01
    11   6    -0.03  -0.04   0.06     0.00   0.00   0.00     0.00   0.01  -0.01
    12   6    -0.02   0.00   0.00     0.01  -0.01   0.00     0.00   0.00   0.00
    13   8     0.00  -0.02  -0.01     0.00   0.02   0.01     0.00   0.01   0.00
    14   6     0.02   0.01  -0.04     0.02   0.00   0.01     0.00   0.00   0.01
    15   8     0.01   0.01   0.03     0.00   0.00  -0.01     0.00   0.00  -0.01
    16   6     0.01   0.00   0.00     0.01   0.00   0.00     0.00   0.00   0.00
    17   6    -0.03  -0.02  -0.04     0.01  -0.01  -0.01     0.00   0.00   0.00
    18   8    -0.01   0.04   0.01     0.01  -0.01   0.01     0.00  -0.01   0.00
    19   1     0.00  -0.11   0.13     0.00  -0.01   0.02    -0.01   0.03  -0.03
    20   1    -0.12  -0.04   0.05    -0.02   0.01   0.00     0.02   0.01  -0.01
    21   1     0.01   0.05  -0.11     0.01   0.00   0.00     0.00  -0.01   0.02
    22   1     0.10   0.01  -0.03     0.02   0.00   0.01    -0.02   0.00   0.01
    23   1    -0.01   0.01   0.02     0.01  -0.01  -0.02    -0.01  -0.01  -0.01
    24   1    -0.08  -0.11  -0.06    -0.01  -0.01  -0.01     0.01   0.01   0.01
    25   1    -0.02   0.03  -0.14     0.01  -0.01  -0.02     0.01  -0.02   0.02
    26   1     0.00   0.05  -0.01     0.01  -0.01   0.00     0.00  -0.01   0.00
    27   8     0.11  -0.02  -0.05     0.03  -0.03   0.07    -0.03   0.01  -0.03
    28   1     0.08   0.06   0.03     0.00   0.02  -0.06    -0.02   0.00  -0.01
    29   6     0.01   0.01   0.00    -0.02  -0.03  -0.01    -0.01   0.01   0.01
    30   8     0.00   0.01   0.02     0.01  -0.03  -0.03     0.00   0.01  -0.01
    31   6     0.00   0.01   0.01    -0.01  -0.02  -0.01     0.00   0.00   0.00
    32   8    -0.01   0.02   0.01     0.01  -0.02  -0.01     0.01   0.00   0.00
    33   6     0.01   0.01   0.01    -0.02  -0.02   0.00    -0.01   0.00  -0.01
    34   8     0.02   0.03   0.01    -0.02  -0.05  -0.01    -0.02  -0.03  -0.01
    35   6     0.01   0.00   0.00    -0.02   0.00   0.02     0.00   0.01  -0.01
    36   7    -0.01   0.00  -0.03     0.01   0.00   0.07     0.01   0.00   0.01
    37   6    -0.01  -0.02  -0.01     0.02   0.04   0.02     0.01  -0.01   0.03
    38   6    -0.01  -0.02   0.00     0.01   0.07  -0.04     0.01  -0.01   0.03
    39   6    -0.01  -0.01   0.00    -0.02   0.02  -0.03     0.00  -0.01   0.00
    40   8    -0.02   0.01   0.01     0.03  -0.04  -0.05    -0.01   0.00  -0.03
    41   7     0.02  -0.01  -0.01    -0.10   0.01   0.03     0.01  -0.01  -0.01
    42   6    -0.01  -0.02   0.02     0.01   0.06  -0.03     0.00   0.00   0.01
    43   6    -0.01  -0.02   0.01     0.00   0.04  -0.05     0.01   0.00   0.01
    44   6    -0.01   0.00  -0.03     0.00   0.02   0.02     0.01   0.00   0.01
    45   1     0.02   0.00  -0.01    -0.04  -0.02   0.01    -0.01   0.01   0.01
    46   1     0.00   0.03  -0.01    -0.01  -0.07   0.01    -0.01   0.00   0.01
    47   1     0.01   0.01   0.01    -0.02  -0.02  -0.03    -0.01   0.00   0.00
    48   1     0.02   0.06   0.01     0.00  -0.04  -0.02     0.00  -0.02   0.00
    49   1     0.01   0.01   0.01    -0.03  -0.03  -0.01     0.00   0.00   0.00
    50   1     0.01   0.01   0.00     0.00  -0.01  -0.02    -0.01  -0.01  -0.01
    51   1     0.01  -0.02   0.00    -0.04   0.04   0.01     0.00   0.01  -0.01
    52   1     0.00  -0.02   0.00     0.01   0.04   0.03     0.01  -0.01   0.03
    53   1     0.03   0.01   0.00    -0.12  -0.05   0.06     0.00   0.00  -0.05
    54   1     0.03  -0.02   0.03     0.05   0.06  -0.05    -0.02  -0.02  -0.01
    55   1    -0.01  -0.04   0.05     0.01   0.08  -0.07     0.00   0.01  -0.01
    56   1    -0.01  -0.01   0.01     0.00   0.05  -0.10     0.00   0.00   0.02
    57   1    -0.01   0.01  -0.07     0.00   0.02   0.03     0.01   0.00   0.01
    58   1     0.03  -0.02   0.00    -0.13   0.05   0.04     0.01  -0.01   0.00
    59   6     0.03   0.03   0.03     0.00  -0.01   0.00    -0.01  -0.01   0.00
    60   1     0.01   0.10   0.00     0.00  -0.02   0.00     0.00  -0.02   0.00
    61   1     0.11   0.05   0.05    -0.01   0.00   0.00    -0.02  -0.01  -0.01
    62   1     0.03  -0.04   0.04     0.00  -0.01   0.00    -0.01   0.01  -0.01
    63   6    -0.03   0.01   0.01     0.01   0.00  -0.01     0.01   0.00   0.00
    64   8    -0.03  -0.01  -0.03     0.01   0.00  -0.01     0.01   0.01   0.01
    65   8    -0.06   0.01   0.02     0.01   0.00  -0.01     0.01   0.00   0.00
    66   1    -0.03   0.06   0.01     0.01   0.00   0.00     0.01   0.00  -0.01
    67   6     0.02  -0.01  -0.01     0.07  -0.04  -0.05     0.02  -0.01  -0.01
    68   1     0.05  -0.06  -0.03     0.01   0.03   0.24    -0.01   0.03   0.10
    69   1     0.02  -0.03   0.00     0.45  -0.10  -0.16     0.15  -0.03  -0.05
    70   1     0.04   0.04  -0.02    -0.18  -0.08  -0.36    -0.08  -0.05  -0.12
    71   6    -0.04  -0.01   0.02    -0.05  -0.01   0.07     0.00   0.00   0.02
    72   1    -0.05   0.00   0.01    -0.04  -0.02  -0.06     0.00  -0.01  -0.01
    73   1    -0.06  -0.01   0.03    -0.21   0.00   0.11    -0.04   0.01   0.03
    74   7    -0.03  -0.03   0.05     0.05   0.00   0.22     0.02   0.00   0.05
    75   1    -0.03  -0.04   0.06     0.04  -0.02   0.29     0.02   0.01   0.06
    76   1    -0.01  -0.02   0.04     0.14   0.04   0.20     0.04   0.01   0.05
    77   1    -0.04  -0.04   0.04    -0.01  -0.05   0.14     0.01  -0.01   0.03
    78   6     0.00   0.01  -0.01     0.00   0.05  -0.02     0.01   0.01   0.00
    79   1     0.00   0.01  -0.01    -0.01   0.03  -0.01     0.00   0.01   0.00
    80   1     0.00   0.01  -0.01     0.03   0.06   0.04     0.02   0.01   0.02
    81   1    -0.01   0.01  -0.01     0.03   0.10  -0.06     0.02   0.02  -0.02
    82   6     0.00   0.01  -0.01    -0.03   0.00  -0.05    -0.01   0.00  -0.01
    83   8     0.00   0.00  -0.02    -0.02  -0.01  -0.07    -0.01   0.00  -0.01
    84   7     0.00   0.01   0.00    -0.03  -0.01  -0.03    -0.01  -0.01   0.00
    85   1     0.00  -0.01  -0.03    -0.05  -0.02  -0.03    -0.01   0.00   0.01
    86   1     0.00   0.00  -0.01    -0.02  -0.01   0.00    -0.01   0.00   0.01
    87   6     0.00  -0.01  -0.01    -0.01   0.01   0.02     0.02  -0.03  -0.04
    88   1     0.03   0.00   0.01    -0.05   0.00   0.02     0.16   0.01  -0.05
    89   1     0.01  -0.03  -0.05    -0.02   0.04   0.07     0.05  -0.12  -0.18
    90   1    -0.04   0.00  -0.01     0.05   0.03   0.02    -0.12  -0.07  -0.05
    91   6     0.00   0.00   0.01     0.01  -0.02  -0.03    -0.01   0.05   0.07
    92   7     0.00   0.00   0.00     0.00  -0.01  -0.02     0.00   0.03   0.03
    93   6     0.00  -0.01  -0.01     0.00   0.00   0.01     0.01  -0.01  -0.04
    94   1     0.01  -0.01  -0.02    -0.01   0.01   0.03     0.02  -0.01  -0.07
    95   7     0.00  -0.01   0.00     0.00   0.01   0.01     0.00  -0.02  -0.04
    96   1     0.00  -0.01  -0.01     0.00   0.01   0.02    -0.01  -0.02  -0.04
    97   6     0.00   0.00   0.01     0.01  -0.01  -0.02    -0.03   0.03   0.06
    98   1    -0.01   0.00   0.02     0.01   0.00  -0.02    -0.03   0.02   0.06
    99   6     0.00   0.01   0.00     0.00  -0.02  -0.01    -0.02   0.12   0.05
   100   1    -0.02   0.01   0.00     0.04  -0.02  -0.01    -0.35   0.14   0.09
   101   1     0.00   0.02   0.01     0.01  -0.05  -0.02    -0.07   0.35   0.15
   102   1     0.02   0.01   0.00    -0.04  -0.03  -0.01     0.29   0.25   0.08
   103   6     0.00  -0.01   0.00     0.00   0.03   0.01     0.03  -0.21  -0.09
   104   7     0.00  -0.01   0.00     0.00   0.01   0.01     0.01  -0.11  -0.04
   105   6     0.00   0.01   0.00     0.00  -0.01  -0.01    -0.02   0.12   0.05
   106   1     0.00   0.02   0.01     0.00  -0.03  -0.01    -0.03   0.25   0.10
   107   7     0.00   0.01   0.00     0.00  -0.02  -0.01    -0.02   0.13   0.05
   108   1     0.00   0.01   0.00     0.00  -0.03  -0.01    -0.03   0.20   0.08
   109   6     0.00  -0.01   0.00     0.00   0.02   0.01     0.02  -0.15  -0.06
   110   1     0.00  -0.01   0.00     0.00   0.02   0.01     0.02  -0.15  -0.06
   111   6     0.01   0.01   0.00     0.02   0.01   0.00     0.00   0.00   0.00
   112   1     0.02   0.01   0.00     0.03   0.02   0.01     0.01   0.00   0.01
   113   1     0.02   0.02   0.00     0.02   0.04   0.01     0.00   0.01   0.00
   114   1     0.02   0.00   0.00     0.03  -0.01   0.00     0.01   0.00   0.00
   115   6     0.00   0.01   0.00    -0.01   0.01  -0.01     0.00   0.00   0.00
   116   8     0.00   0.01   0.00    -0.01   0.01   0.00     0.00   0.00   0.00
   117   8     0.00   0.01  -0.01    -0.01   0.02  -0.02     0.00   0.00  -0.01
                    67                     68                     69
                     A                      A                      A
 Frequencies --   279.3798               287.5062               303.5507
 Red. masses --     3.8854                 3.3034                 5.2611
 Frc consts  --     0.1787                 0.1609                 0.2856
 IR Inten    --    13.5922                12.1685                13.6064
  Atom  AN      X      Y      Z        X      Y      Z        X      Y      Z
     1  16     0.00   0.00   0.00     0.01   0.00   0.00     0.01  -0.01   0.01
     2   6     0.00   0.00   0.00     0.01  -0.01   0.00    -0.01   0.02   0.01
     3   6     0.00   0.00   0.00     0.01   0.00   0.01    -0.01   0.00  -0.01
     4   1     0.00   0.01   0.00     0.01  -0.01   0.00    -0.01   0.03   0.01
     5   1     0.00   0.00   0.00     0.01  -0.01   0.00    -0.02   0.01   0.02
     6   1    -0.02   0.01   0.01     0.01   0.00   0.01     0.01  -0.04  -0.03
     7   1     0.02   0.00  -0.01     0.01  -0.01   0.01    -0.04   0.02  -0.04
     8   1    -0.01  -0.02  -0.03     0.01   0.00   0.01     0.00   0.01   0.01
     9   1     0.00   0.00  -0.01     0.00   0.01   0.00    -0.01  -0.01  -0.01
    10   6     0.07  -0.01   0.04    -0.01   0.00   0.00     0.03  -0.07  -0.04
    11   6     0.01  -0.03   0.02     0.00   0.00   0.00     0.03  -0.04  -0.05
    12   6     0.01   0.00   0.00     0.00   0.00   0.00    -0.01  -0.01  -0.02
    13   8     0.00   0.00   0.00     0.00   0.00   0.00     0.01   0.11   0.05
    14   6     0.02   0.00  -0.01     0.00   0.00   0.00     0.00   0.03   0.04
    15   8     0.00   0.00   0.01     0.00   0.00   0.00     0.00   0.05   0.00
    16   6     0.01   0.00   0.00     0.00   0.00   0.00     0.02   0.07   0.04
    17   6     0.01   0.02  -0.01     0.00   0.00   0.00    -0.02  -0.02  -0.03
    18   8     0.00   0.01   0.01     0.00   0.00   0.00    -0.03  -0.02  -0.02
    19   1     0.03  -0.07   0.08     0.00   0.00  -0.01     0.01  -0.06  -0.10
    20   1    -0.05  -0.03   0.02     0.01  -0.01   0.00     0.07  -0.05  -0.05
    21   1     0.01   0.01  -0.04     0.00   0.00   0.00     0.00   0.03   0.09
    22   1     0.04   0.00  -0.01     0.00   0.00   0.00    -0.05   0.05   0.04
    23   1     0.03   0.04   0.01     0.00   0.00   0.00    -0.04  -0.05  -0.08
    24   1    -0.01  -0.01  -0.01     0.00   0.01   0.00    -0.03   0.02  -0.03
    25   1    -0.01   0.05  -0.04     0.00   0.00   0.00     0.01  -0.06   0.00
    26   1     0.01   0.02   0.00     0.00   0.00   0.00    -0.02  -0.05   0.00
    27   8     0.09  -0.07   0.18    -0.01   0.00  -0.02     0.02  -0.08   0.04
    28   1     0.04   0.01  -0.04     0.00  -0.01   0.01     0.01  -0.09  -0.09
    29   6    -0.01  -0.08   0.00     0.03   0.04   0.00     0.06   0.10   0.01
    30   8     0.05  -0.07  -0.03     0.00   0.04   0.01     0.07   0.12  -0.08
    31   6     0.00  -0.05  -0.03     0.01   0.02   0.01     0.02   0.05   0.07
    32   8     0.02  -0.05  -0.03     0.01   0.01   0.02     0.03   0.04   0.08
    33   6     0.02  -0.04   0.00    -0.01   0.02   0.00    -0.04   0.04   0.01
    34   8     0.05   0.01   0.00     0.04   0.05  -0.02     0.13   0.15  -0.07
    35   6     0.02  -0.03   0.04    -0.02   0.01   0.00    -0.09   0.03   0.01
    36   7    -0.01  -0.01   0.06    -0.02  -0.01  -0.01    -0.14  -0.06   0.08
    37   6    -0.02   0.07  -0.07    -0.02  -0.02   0.00    -0.10  -0.01   0.05
    38   6    -0.03   0.11  -0.14     0.00  -0.03   0.01     0.01   0.00  -0.01
    39   6    -0.02   0.06  -0.02     0.01  -0.02   0.00     0.01  -0.01  -0.01
    40   8     0.05  -0.01   0.07     0.00  -0.01  -0.01     0.04  -0.06  -0.04
    41   7    -0.12   0.05   0.07     0.03  -0.02  -0.02    -0.04  -0.02   0.00
    42   6     0.00   0.07  -0.05     0.01  -0.04   0.00     0.07  -0.08  -0.09
    43   6    -0.03   0.05  -0.08     0.00  -0.04  -0.01     0.02  -0.17  -0.09
    44   6    -0.02   0.02   0.01    -0.02  -0.03  -0.01    -0.09  -0.19   0.03
    45   1    -0.06  -0.07   0.02     0.06   0.03  -0.02     0.11   0.14   0.04
    46   1    -0.01  -0.13   0.02     0.01   0.07  -0.02     0.01   0.06  -0.02
    47   1    -0.02  -0.04  -0.04     0.03   0.01   0.03     0.08   0.01   0.10
    48   1     0.04  -0.05  -0.05     0.02   0.02   0.01     0.08   0.08   0.04
    49   1     0.00  -0.05  -0.01    -0.04   0.02  -0.02    -0.16   0.06  -0.07
    50   1     0.05   0.00  -0.01     0.02   0.02  -0.04     0.07   0.06  -0.14
    51   1     0.00   0.02   0.03    -0.04   0.00   0.00    -0.17   0.10  -0.02
    52   1    -0.03   0.08  -0.06    -0.02  -0.01   0.00    -0.14   0.04   0.07
    53   1    -0.10  -0.03   0.24     0.03   0.00  -0.04    -0.06  -0.05   0.00
    54   1     0.11   0.12  -0.03    -0.01  -0.03   0.01     0.10  -0.07  -0.05
    55   1    -0.01   0.06  -0.04     0.02  -0.05   0.01     0.14  -0.08  -0.10
    56   1    -0.02   0.05  -0.14     0.01  -0.05  -0.02     0.05  -0.23  -0.16
    57   1    -0.01   0.02   0.03    -0.03  -0.05  -0.01    -0.14  -0.27   0.04
    58   1    -0.17   0.10   0.05     0.05  -0.03  -0.01    -0.05  -0.01   0.02
    59   6     0.01   0.00   0.00    -0.01   0.00   0.00    -0.01   0.00   0.00
    60   1     0.00   0.03  -0.01    -0.01   0.01  -0.02    -0.05   0.06  -0.11
    61   1     0.05   0.02   0.02     0.02   0.01   0.00     0.12   0.04   0.05
    62   1     0.00  -0.03   0.02    -0.02  -0.01   0.01    -0.09  -0.09   0.07
    63   6    -0.01   0.00  -0.01    -0.01   0.00   0.00    -0.01   0.00   0.01
    64   8    -0.02  -0.02  -0.01     0.00   0.00   0.00    -0.01   0.01   0.01
    65   8    -0.01   0.00  -0.01    -0.01  -0.01   0.01    -0.01  -0.02   0.01
    66   1     0.00   0.00   0.04    -0.01  -0.01   0.00    -0.02  -0.03   0.03
    67   6    -0.04   0.03   0.03     0.00   0.00   0.00     0.00   0.01   0.00
    68   1     0.05  -0.09  -0.25    -0.01   0.02   0.04    -0.04   0.05   0.07
    69   1    -0.38   0.07   0.13     0.05   0.00  -0.02     0.07   0.01  -0.02
    70   1     0.20   0.13   0.28    -0.03  -0.02  -0.03    -0.07  -0.04  -0.05
    71   6    -0.01   0.00  -0.05     0.00   0.00   0.00     0.01   0.01   0.00
    72   1    -0.02   0.01   0.00     0.00   0.00   0.00     0.01   0.02   0.02
    73   1     0.06  -0.02  -0.07     0.00   0.01   0.00     0.03   0.02  -0.01
    74   7    -0.05  -0.01  -0.11     0.00   0.00   0.01     0.00  -0.01  -0.01
    75   1    -0.04  -0.02  -0.10     0.00   0.00   0.00     0.01  -0.03  -0.01
    76   1    -0.07  -0.02  -0.11     0.00   0.00   0.01    -0.01   0.00  -0.01
    77   1    -0.04   0.01  -0.07     0.00   0.00   0.00    -0.02  -0.01  -0.01
    78   6    -0.02  -0.02   0.00     0.00   0.00   0.00    -0.01   0.00   0.00
    79   1    -0.01  -0.02   0.01     0.00   0.00   0.00    -0.01   0.00   0.00
    80   1    -0.05  -0.01  -0.04     0.00   0.00   0.00    -0.01   0.00   0.00
    81   1    -0.04  -0.05   0.03     0.00   0.00   0.00    -0.01  -0.01   0.00
    82   6     0.01   0.01   0.00     0.00   0.00   0.00     0.00   0.00   0.00
    83   8     0.01   0.01   0.02     0.00   0.00   0.00     0.00   0.00   0.00
    84   7     0.02   0.01  -0.01     0.00   0.00   0.00     0.00   0.00   0.00
    85   1     0.02   0.00  -0.03     0.00   0.00   0.00     0.00  -0.01  -0.02
    86   1     0.01   0.00  -0.04     0.00   0.00   0.00     0.00  -0.01  -0.02
    87   6     0.00   0.01   0.01    -0.05   0.08   0.10     0.01  -0.02  -0.03
    88   1    -0.01   0.00   0.03    -0.37  -0.04   0.16     0.10   0.02  -0.05
    89   1     0.00   0.01   0.03    -0.10   0.27   0.40     0.03  -0.07  -0.10
    90   1     0.02   0.03   0.01     0.28   0.23   0.12    -0.07  -0.07  -0.03
    91   6     0.00  -0.01  -0.02     0.04  -0.12  -0.18    -0.01   0.04   0.06
    92   7     0.00   0.00  -0.01     0.00  -0.07  -0.09     0.01   0.01   0.02
    93   6     0.00   0.01   0.01    -0.05   0.07   0.12     0.02  -0.03  -0.04
    94   1    -0.01   0.02   0.02    -0.08   0.12   0.22     0.02  -0.03  -0.06
    95   7    -0.01   0.01   0.01    -0.04   0.11   0.14     0.02  -0.04  -0.04
    96   1    -0.01   0.02   0.02    -0.05   0.12   0.17     0.03  -0.04  -0.05
    97   6     0.00   0.00   0.00     0.04  -0.05  -0.11    -0.01   0.02   0.04
    98   1     0.00   0.01   0.00     0.06  -0.02  -0.12    -0.01   0.02   0.05
    99   6    -0.01   0.04   0.02    -0.01   0.04   0.02     0.00  -0.01   0.00
   100   1    -0.13   0.05   0.03    -0.14   0.05   0.04     0.03  -0.01  -0.01
   101   1    -0.03   0.12   0.05    -0.02   0.13   0.05     0.01  -0.02  -0.01
   102   1     0.10   0.09   0.03     0.11   0.10   0.02    -0.03  -0.02   0.00
   103   6     0.01  -0.08  -0.03     0.01  -0.09  -0.04     0.00   0.02   0.01
   104   7     0.00  -0.04  -0.02     0.01  -0.06  -0.03     0.00   0.02   0.01
   105   6    -0.01   0.04   0.02     0.00   0.02   0.01     0.00   0.00   0.00
   106   1    -0.01   0.09   0.03    -0.01   0.07   0.02     0.00  -0.01   0.00
   107   7    -0.01   0.05   0.02     0.00   0.04   0.02     0.00  -0.01   0.00
   108   1    -0.01   0.07   0.03    -0.01   0.07   0.03     0.00  -0.01   0.00
   109   6     0.01  -0.05  -0.02     0.01  -0.05  -0.02     0.00   0.01   0.01
   110   1     0.01  -0.05  -0.02     0.01  -0.04  -0.02     0.00   0.01   0.00
   111   6    -0.01   0.00   0.00     0.00   0.00   0.00     0.00   0.01   0.00
   112   1    -0.01   0.01  -0.01     0.00   0.01  -0.01    -0.01   0.03  -0.02
   113   1     0.00  -0.01  -0.01     0.01   0.00  -0.01     0.03  -0.01  -0.02
   114   1    -0.01   0.00   0.00     0.00   0.00   0.01     0.01  -0.01   0.02
   115   6    -0.01   0.00   0.01    -0.01   0.00   0.00    -0.01   0.01   0.02
   116   8    -0.01   0.00   0.00    -0.01   0.00   0.00    -0.02   0.00   0.00
   117   8    -0.01   0.00   0.03    -0.01   0.00   0.01    -0.01   0.00   0.03
                    70                     71                     72
                     A                      A                      A
 Frequencies --   312.1026               324.0094               324.6344
 Red. masses --     4.5207                 2.1565                 1.8512
 Frc consts  --     0.2594                 0.1334                 0.1149
 IR Inten    --     6.2250                 2.8523                 4.5181
  Atom  AN      X      Y      Z        X      Y      Z        X      Y      Z
     1  16     0.01  -0.02   0.03     0.03  -0.05   0.08     0.02  -0.04   0.06
     2   6     0.03   0.03  -0.01     0.09   0.08  -0.05     0.06   0.05  -0.04
     3   6    -0.04   0.02  -0.04    -0.10   0.04  -0.13    -0.07   0.03  -0.09
     4   1     0.02   0.00  -0.01     0.08   0.01  -0.07     0.05   0.01  -0.04
     5   1     0.04   0.04  -0.01     0.13   0.08  -0.05     0.08   0.05  -0.03
     6   1    -0.07  -0.05  -0.01    -0.26  -0.07   0.05    -0.18  -0.05   0.04
     7   1    -0.07   0.04  -0.07    -0.06   0.08  -0.19    -0.04   0.06  -0.13
     8   1    -0.07   0.05  -0.08    -0.23   0.06  -0.34    -0.16   0.04  -0.24
     9   1     0.01  -0.03  -0.06     0.02  -0.09  -0.15     0.01  -0.06  -0.10
    10   6     0.03  -0.08  -0.05    -0.01   0.03   0.01    -0.01   0.00   0.02
    11   6     0.03  -0.05  -0.15     0.00   0.03  -0.01     0.01   0.00   0.02
    12   6    -0.03  -0.04  -0.05     0.00   0.00   0.00     0.01   0.01   0.01
    13   8     0.01   0.23   0.14     0.00  -0.01   0.00     0.00  -0.03  -0.02
    14   6     0.00   0.02   0.13    -0.01  -0.01   0.01    -0.01   0.00  -0.02
    15   8    -0.02   0.05  -0.04     0.00  -0.02  -0.01     0.01   0.00   0.01
    16   6     0.04   0.09   0.10    -0.01  -0.01   0.00    -0.01  -0.01  -0.01
    17   6    -0.04  -0.17  -0.07     0.00  -0.02   0.00     0.01   0.04   0.02
    18   8    -0.06  -0.04  -0.04     0.00  -0.01   0.00     0.01   0.02   0.01
    19   1    -0.03  -0.04  -0.36     0.00   0.04  -0.03     0.01   0.01   0.03
    20   1     0.24  -0.05  -0.14     0.03   0.03  -0.01     0.00   0.00   0.02
    21   1     0.02   0.01   0.27    -0.01  -0.02   0.02    -0.01   0.00  -0.04
    22   1    -0.15   0.08   0.12    -0.02  -0.01   0.00     0.01  -0.01  -0.02
    23   1    -0.11  -0.21  -0.09     0.00   0.02   0.11     0.03   0.07   0.08
    24   1    -0.07  -0.19  -0.08     0.00  -0.16  -0.02     0.02  -0.03   0.01
    25   1     0.06  -0.21  -0.09     0.01   0.05  -0.11    -0.02   0.09  -0.03
    26   1    -0.04  -0.10   0.01     0.00  -0.01   0.00     0.01   0.03   0.00
    27   8     0.07  -0.12  -0.01    -0.02   0.05   0.00    -0.01   0.00   0.00
    28   1     0.05  -0.12   0.03    -0.01   0.02   0.00    -0.01   0.00   0.02
    29   6    -0.02  -0.03   0.00     0.00   0.01   0.00     0.00  -0.01   0.00
    30   8    -0.03  -0.04   0.03     0.00   0.01   0.00     0.00  -0.01   0.00
    31   6    -0.01  -0.01  -0.02     0.00   0.00   0.01     0.00  -0.01   0.00
    32   8    -0.02  -0.01  -0.02     0.00   0.00   0.01     0.00   0.00   0.00
    33   6     0.02  -0.01   0.00     0.00   0.00   0.00     0.00  -0.01   0.00
    34   8    -0.04  -0.05   0.03     0.01   0.00  -0.01     0.01   0.00   0.00
    35   6     0.04  -0.01  -0.01    -0.01   0.00   0.00     0.00   0.00   0.00
    36   7     0.05   0.02  -0.05     0.00   0.00   0.00     0.00   0.00   0.00
    37   6     0.04  -0.01  -0.02     0.00   0.00   0.00    -0.01   0.01  -0.02
    38   6    -0.01  -0.01   0.01     0.00   0.00   0.00     0.00   0.01   0.00
    39   6     0.00   0.00   0.01     0.00   0.00   0.00     0.00   0.01   0.00
    40   8    -0.03   0.05   0.02     0.00  -0.01  -0.01     0.01   0.00   0.01
    41   7     0.04   0.01  -0.01     0.00  -0.01   0.01    -0.01   0.01  -0.01
    42   6    -0.03   0.03   0.01     0.01  -0.01   0.01     0.00   0.01   0.01
    43   6    -0.01   0.05   0.04     0.00  -0.01   0.00     0.00   0.01   0.00
    44   6     0.03   0.07  -0.02     0.00  -0.01   0.01    -0.01   0.01   0.00
    45   1    -0.03  -0.05  -0.01     0.01   0.01   0.00     0.00  -0.01   0.00
    46   1     0.00  -0.01   0.01     0.00   0.01   0.00     0.00  -0.01   0.00
    47   1    -0.03   0.00  -0.02     0.01   0.00   0.01     0.00  -0.01   0.00
    48   1     0.00   0.03  -0.01     0.01   0.02   0.00     0.01   0.01   0.00
    49   1     0.06  -0.01   0.03    -0.01   0.00  -0.01     0.00  -0.01   0.00
    50   1    -0.02  -0.02   0.05     0.00   0.00  -0.01     0.01   0.00   0.00
    51   1     0.07  -0.04   0.00    -0.01   0.00   0.00     0.00   0.00   0.00
    52   1     0.05  -0.03  -0.01     0.00   0.00   0.00    -0.01   0.02  -0.03
    53   1     0.05   0.04  -0.03    -0.01  -0.01  -0.01    -0.01   0.00   0.01
    54   1    -0.03  -0.01   0.02     0.00   0.01   0.00    -0.01   0.00   0.01
    55   1    -0.05   0.01   0.04     0.01  -0.01   0.01     0.00   0.01   0.00
    56   1    -0.02   0.07   0.09     0.01  -0.02   0.00     0.00   0.01  -0.01
    57   1     0.05   0.10  -0.01     0.00  -0.02   0.01     0.00   0.01   0.01
    58   1     0.05  -0.01  -0.03     0.00  -0.01   0.00    -0.01   0.01   0.00
    59   6     0.02   0.03   0.02     0.00  -0.01  -0.02     0.00   0.00  -0.01
    60   1    -0.01   0.11  -0.05    -0.03   0.03  -0.10    -0.02   0.03  -0.07
    61   1     0.14   0.08   0.08     0.09   0.02   0.02     0.07   0.02   0.02
    62   1    -0.01  -0.08   0.08    -0.07  -0.06   0.04    -0.05  -0.04   0.03
    63   6    -0.02   0.02   0.00     0.00  -0.01   0.00     0.00   0.00   0.00
    64   8    -0.03   0.00  -0.01     0.01   0.01   0.01     0.00   0.01   0.01
    65   8    -0.02   0.02   0.00     0.01  -0.02   0.00     0.00  -0.01   0.00
    66   1    -0.02   0.02   0.03     0.01  -0.02  -0.01     0.01  -0.01   0.00
    67   6     0.00   0.00   0.00    -0.01   0.00   0.00     0.02   0.00  -0.01
    68   1    -0.03   0.04   0.06     0.10  -0.15  -0.26    -0.13   0.18   0.33
    69   1     0.05   0.01  -0.01    -0.31   0.01   0.09     0.40  -0.03  -0.12
    70   1    -0.05  -0.04  -0.03     0.23   0.16   0.21    -0.29  -0.20  -0.27
    71   6     0.02   0.01   0.00    -0.04  -0.02  -0.02     0.05   0.02   0.03
    72   1     0.01   0.02   0.04     0.00  -0.06  -0.15     0.00   0.07   0.19
    73   1     0.05   0.02  -0.01    -0.15  -0.06   0.01     0.19   0.07  -0.01
    74   7    -0.02  -0.02  -0.02     0.07   0.07   0.07    -0.09  -0.08  -0.08
    75   1    -0.01  -0.05  -0.04     0.04   0.10   0.13    -0.06  -0.11  -0.17
    76   1    -0.04  -0.03  -0.02     0.14   0.08   0.05    -0.17  -0.10  -0.06
    77   1    -0.02  -0.02   0.00     0.07   0.05   0.02    -0.08  -0.06  -0.02
    78   6    -0.01   0.00   0.00     0.01   0.01  -0.01    -0.01  -0.01   0.01
    79   1    -0.01   0.00  -0.01     0.02   0.01   0.01    -0.02  -0.01  -0.01
    80   1    -0.02   0.00  -0.01     0.03   0.00   0.01    -0.02  -0.01  -0.01
    81   1    -0.01  -0.02   0.01     0.01   0.04  -0.02    -0.01  -0.04   0.02
    82   6     0.00   0.01   0.00    -0.01  -0.01  -0.02     0.01   0.01   0.02
    83   8     0.01   0.00   0.00    -0.01  -0.01  -0.02     0.00   0.02   0.03
    84   7     0.00   0.01   0.01    -0.01  -0.01   0.00     0.01   0.00  -0.01
    85   1     0.00  -0.03  -0.05     0.00   0.01   0.02     0.02   0.01   0.01
    86   1     0.01  -0.02  -0.04    -0.02   0.02   0.04     0.00   0.02   0.01
    87   6     0.00   0.00   0.01     0.01   0.00   0.01     0.01   0.00   0.00
    88   1    -0.02  -0.01   0.02     0.01   0.00  -0.01     0.01   0.00   0.00
    89   1    -0.01   0.01   0.04    -0.01  -0.01   0.04     0.00  -0.01   0.02
    90   1     0.04   0.02   0.01     0.04  -0.01   0.01     0.03  -0.01   0.00
    91   6     0.00  -0.01  -0.02    -0.01   0.01   0.00    -0.01   0.01   0.00
    92   7    -0.01   0.00   0.00    -0.01   0.00   0.00    -0.01   0.00   0.00
    93   6    -0.01   0.01   0.02     0.00   0.00   0.01     0.00   0.00   0.01
    94   1    -0.01   0.00   0.02     0.00  -0.01   0.01     0.00  -0.01   0.01
    95   7     0.00   0.01   0.02     0.01   0.00   0.00     0.01   0.00   0.00
    96   1     0.00   0.01   0.02     0.02   0.00   0.00     0.01   0.00   0.00
    97   6     0.00   0.00  -0.01     0.00   0.01  -0.01     0.00   0.01  -0.01
    98   1     0.01   0.00  -0.02     0.01   0.01  -0.02     0.01   0.01  -0.01
    99   6     0.00   0.00   0.00     0.00   0.00   0.00     0.00   0.00   0.00
   100   1    -0.01   0.00   0.00     0.00   0.00   0.00     0.00   0.00   0.00
   101   1     0.00   0.00   0.00     0.00   0.00   0.00     0.00   0.00   0.00
   102   1     0.01   0.00   0.00     0.00   0.00   0.00     0.00   0.00   0.00
   103   6     0.00   0.00   0.00     0.00   0.00   0.00     0.00   0.00   0.00
   104   7     0.00   0.00   0.00     0.00   0.00   0.00     0.00   0.00   0.00
   105   6     0.00   0.00   0.00     0.00   0.00   0.00     0.00   0.00   0.00
   106   1     0.00   0.00   0.00     0.00   0.00   0.00     0.00   0.00   0.00
   107   7     0.00   0.00   0.00     0.00   0.00   0.00     0.00   0.00   0.00
   108   1     0.00   0.00   0.00     0.00   0.00   0.00     0.00   0.00   0.00
   109   6     0.00   0.00   0.00     0.00   0.00   0.00     0.00   0.00   0.00
   110   1     0.00   0.00   0.00     0.00   0.00   0.00     0.00   0.00   0.00
   111   6     0.00   0.00   0.00    -0.02  -0.01   0.00     0.02   0.01   0.00
   112   1     0.01  -0.01   0.01    -0.03  -0.02  -0.01     0.04   0.03   0.00
   113   1    -0.01   0.01   0.01    -0.02  -0.02   0.00     0.03   0.03   0.00
   114   1     0.01   0.00  -0.01    -0.02   0.01   0.00     0.03  -0.02   0.00
   115   6     0.00   0.00   0.00     0.00  -0.01   0.00    -0.01   0.01   0.00
   116   8     0.00   0.00   0.00     0.00  -0.01   0.00    -0.01   0.01   0.00
   117   8     0.00   0.00  -0.01     0.00   0.00   0.01    -0.01   0.01   0.00
                    73                     74                     75
                     A                      A                      A
 Frequencies --   334.4595               336.1364               345.0404
 Red. masses --     2.5531                 1.2251                 3.2994
 Frc consts  --     0.1683                 0.0816                 0.2314
 IR Inten    --     7.1314                18.1167                 9.0857
  Atom  AN      X      Y      Z        X      Y      Z        X      Y      Z
     1  16     0.00   0.00   0.00    -0.01   0.01  -0.01    -0.01   0.02  -0.02
     2   6     0.00   0.00   0.00    -0.02  -0.01   0.01    -0.01  -0.04   0.00
     3   6     0.00   0.00   0.00     0.02  -0.01   0.02     0.02   0.00   0.04
     4   1     0.00   0.00   0.00    -0.02   0.00   0.01    -0.01  -0.05   0.00
     5   1     0.00   0.00   0.00    -0.02  -0.01   0.01     0.01  -0.02  -0.02
     6   1     0.00   0.00   0.00     0.04   0.01  -0.01     0.06   0.04   0.00
     7   1     0.00   0.00   0.00     0.02  -0.02   0.03     0.01  -0.03   0.08
     8   1     0.00   0.00   0.00     0.04  -0.03   0.05     0.05   0.01   0.10
     9   1     0.00   0.00   0.00    -0.01   0.02   0.03     0.00   0.04   0.05
    10   6     0.00   0.00   0.00    -0.02   0.00   0.00     0.00   0.12   0.04
    11   6     0.00   0.00   0.00    -0.01   0.00   0.01     0.01   0.10  -0.05
    12   6     0.00   0.00   0.00     0.00   0.00   0.00     0.00   0.00   0.00
    13   8     0.00   0.00   0.00     0.00  -0.01  -0.01    -0.01   0.00   0.02
    14   6     0.00   0.00   0.00     0.00   0.00  -0.01     0.00  -0.02   0.04
    15   8     0.00   0.00   0.00     0.00   0.00   0.00    -0.02  -0.06  -0.05
    16   6     0.00   0.00   0.00     0.00   0.00  -0.01    -0.01  -0.04   0.01
    17   6     0.00   0.00   0.00     0.00   0.02   0.01    -0.01  -0.13  -0.06
    18   8     0.00   0.00   0.00     0.01   0.00   0.00    -0.03  -0.04  -0.01
    19   1     0.00   0.00   0.00    -0.01   0.01   0.02    -0.03   0.13  -0.18
    20   1     0.00   0.00   0.00    -0.02   0.00   0.01     0.15   0.09  -0.05
    21   1     0.00   0.00   0.00     0.00   0.00  -0.01     0.01  -0.05   0.08
    22   1     0.00   0.00   0.00     0.01   0.00  -0.01    -0.05  -0.01   0.04
    23   1     0.00   0.00   0.00     0.00   0.00  -0.05    -0.03  -0.05   0.22
    24   1     0.00   0.00   0.00     0.02   0.10   0.03    -0.07  -0.48  -0.12
    25   1     0.00   0.00   0.00    -0.01  -0.02   0.08     0.07   0.04  -0.37
    26   1     0.00   0.00   0.00     0.01   0.00   0.00    -0.02  -0.07   0.02
    27   8     0.00   0.00   0.00    -0.01  -0.01  -0.01     0.00   0.16  -0.01
    28   1     0.00   0.00   0.00    -0.02   0.01   0.00     0.02   0.11   0.08
    29   6     0.00   0.00   0.00     0.00  -0.01   0.00     0.01  -0.05   0.00
    30   8     0.00   0.00   0.00     0.00  -0.01   0.00     0.03  -0.03  -0.01
    31   6     0.00   0.00   0.00     0.00  -0.01   0.00     0.01  -0.05  -0.02
    32   8     0.00   0.00   0.00    -0.02   0.00   0.00     0.01  -0.04  -0.02
    33   6     0.00   0.00   0.00     0.00  -0.01   0.00     0.01  -0.04   0.03
    34   8     0.00  -0.01   0.00     0.01  -0.03  -0.01     0.07   0.07   0.04
    35   6     0.00   0.00   0.00     0.00  -0.01   0.00    -0.01  -0.04   0.01
    36   7     0.00   0.00   0.00     0.01   0.00  -0.01    -0.05   0.01  -0.06
    37   6     0.00   0.00   0.00     0.01   0.00   0.00    -0.02   0.07  -0.02
    38   6     0.00   0.00   0.00     0.00   0.00   0.01     0.04   0.05   0.07
    39   6     0.00   0.00   0.00     0.00   0.00   0.00     0.01   0.04   0.03
    40   8     0.00   0.00   0.00     0.00   0.00   0.00     0.03   0.00  -0.02
    41   7     0.00   0.00   0.00     0.00   0.00   0.00    -0.09   0.04   0.01
    42   6     0.00   0.00   0.00     0.00   0.01   0.01     0.07   0.01   0.09
    43   6     0.00   0.00   0.00     0.00   0.01   0.01     0.03  -0.06   0.05
    44   6     0.00   0.00   0.00     0.01   0.01   0.00    -0.04  -0.02  -0.06
    45   1     0.00   0.00   0.00     0.01  -0.01   0.00    -0.01  -0.03   0.01
    46   1     0.00   0.00   0.00     0.00   0.00   0.00     0.01  -0.06   0.01
    47   1     0.00   0.00   0.00     0.00  -0.01   0.01     0.02  -0.06  -0.03
    48   1     0.00   0.01   0.00     0.07   0.15   0.00     0.04   0.02  -0.03
    49   1     0.00   0.00   0.00    -0.01   0.00  -0.01     0.00  -0.06   0.02
    50   1     0.00   0.00  -0.01     0.01  -0.02  -0.03     0.03   0.01   0.03
    51   1     0.00   0.00   0.00     0.00  -0.01   0.00    -0.03  -0.05   0.00
    52   1     0.00   0.00   0.00     0.01   0.00  -0.01    -0.05   0.11  -0.04
    53   1     0.00   0.00   0.00     0.00   0.00  -0.01    -0.14  -0.02  -0.06
    54   1     0.00   0.00   0.00    -0.01   0.00  -0.01     0.01   0.06   0.10
    55   1     0.00   0.00   0.00    -0.01   0.01   0.00     0.11  -0.03   0.15
    56   1     0.00   0.00   0.00     0.00   0.01   0.01     0.06  -0.12   0.07
    57   1     0.00   0.00   0.00     0.01   0.02   0.00    -0.06  -0.02  -0.12
    58   1     0.00   0.00   0.00     0.00   0.00   0.00    -0.11   0.07   0.03
    59   6     0.00   0.00   0.00     0.00   0.03  -0.05     0.00  -0.01  -0.02
    60   1    -0.01   0.01  -0.03    -0.14   0.24  -0.48    -0.02   0.01  -0.07
    61   1     0.03   0.01   0.01     0.51   0.19   0.16     0.05   0.00  -0.01
    62   1    -0.02  -0.02   0.01    -0.30  -0.34   0.24    -0.04  -0.03   0.01
    63   6     0.00   0.00   0.00    -0.02   0.01  -0.02     0.00  -0.01  -0.01
    64   8     0.00   0.00   0.00    -0.02   0.04   0.03     0.01   0.00   0.00
    65   8     0.00   0.00   0.00     0.01  -0.03  -0.02     0.00  -0.02   0.00
    66   1     0.00   0.00   0.00     0.03  -0.04  -0.01     0.03  -0.01  -0.02
    67   6     0.00   0.00   0.00     0.00   0.00   0.00     0.01   0.00   0.00
    68   1     0.00   0.00   0.00     0.00   0.00  -0.01    -0.01   0.02   0.05
    69   1     0.00   0.00   0.00    -0.01   0.00   0.00     0.08  -0.01  -0.02
    70   1     0.00   0.00   0.00     0.01   0.00   0.01    -0.04  -0.02  -0.06
    71   6     0.00   0.00   0.00     0.00   0.00   0.00     0.01   0.00   0.01
    72   1     0.00   0.00   0.00     0.00   0.00  -0.01    -0.01   0.02   0.05
    73   1     0.00   0.00   0.00     0.00   0.00   0.00     0.04   0.01   0.00
    74   7     0.00   0.00   0.00     0.01   0.00   0.00    -0.03  -0.02  -0.02
    75   1     0.00   0.00   0.00     0.01   0.00   0.00    -0.03   0.00  -0.04
    76   1     0.00   0.00   0.00     0.01   0.00   0.00    -0.05  -0.02  -0.01
    77   1     0.00   0.00   0.00     0.00   0.00   0.00    -0.02  -0.01  -0.01
    78   6     0.00   0.00   0.00     0.01   0.00   0.00     0.00   0.00   0.00
    79   1     0.00   0.00   0.00     0.01   0.00   0.01     0.00   0.00   0.00
    80   1     0.00   0.00   0.00     0.01   0.00   0.01     0.00  -0.01   0.00
    81   1     0.00   0.00   0.00     0.01   0.01   0.00     0.00  -0.01   0.00
    82   6     0.00   0.00   0.00     0.00  -0.01   0.00     0.00   0.00   0.01
    83   8     0.00   0.00   0.00     0.00   0.00   0.00     0.00   0.00   0.01
    84   7     0.00   0.00   0.00     0.00  -0.01  -0.01     0.00  -0.01  -0.01
    85   1     0.00   0.00   0.00     0.00   0.01   0.02     0.00   0.02   0.03
    86   1     0.00   0.00   0.00    -0.01   0.00   0.01     0.00   0.03   0.04
    87   6     0.00   0.00   0.00     0.02  -0.01   0.01     0.01   0.00   0.00
    88   1    -0.01   0.00   0.00     0.06  -0.01   0.05     0.02   0.00   0.01
    89   1     0.00   0.01   0.00     0.02  -0.07   0.00     0.01  -0.01  -0.01
    90   1     0.00   0.00   0.00     0.02   0.02   0.02    -0.01   0.01   0.00
    91   6     0.00   0.00   0.00     0.00   0.00   0.00     0.00   0.00   0.00
    92   7     0.00   0.00   0.00    -0.01   0.00   0.01     0.00   0.00   0.00
    93   6     0.00   0.00   0.00     0.00  -0.01   0.01     0.00   0.00   0.00
    94   1     0.00   0.00   0.00     0.01  -0.01   0.01     0.00   0.00   0.00
    95   7     0.00   0.00   0.00     0.01   0.00   0.01     0.00   0.00   0.00
    96   1     0.00   0.00   0.00     0.03   0.00   0.01     0.00   0.00   0.00
    97   6     0.00   0.00   0.00     0.01   0.01   0.00     0.00   0.00   0.00
    98   1     0.00   0.00   0.00     0.02   0.02  -0.01     0.00   0.00   0.00
    99   6     0.07  -0.06   0.18     0.00   0.00   0.00     0.00   0.00   0.00
   100   1     0.34  -0.05   0.26    -0.01   0.00  -0.01     0.00   0.00   0.00
   101   1    -0.25  -0.21   0.44     0.01   0.00  -0.01     0.00   0.00   0.00
   102   1     0.34  -0.08   0.28    -0.01   0.00  -0.01     0.00   0.00   0.00
   103   6    -0.07   0.06  -0.15     0.00   0.00   0.00     0.00   0.00   0.00
   104   7    -0.15   0.01  -0.07     0.00   0.00   0.00     0.00   0.00   0.00
   105   6    -0.06  -0.03   0.06     0.00   0.00   0.00     0.00   0.00   0.00
   106   1    -0.09  -0.10   0.16     0.00   0.00   0.00     0.00   0.00   0.00
   107   7     0.08   0.00   0.03     0.00   0.00   0.00     0.00   0.00   0.00
   108   1     0.17  -0.01   0.11     0.00   0.00   0.00     0.00   0.00   0.00
   109   6     0.07   0.06  -0.12     0.00   0.00   0.00     0.00   0.00   0.00
   110   1     0.21   0.11  -0.19    -0.01   0.00   0.01     0.00   0.00   0.00
   111   6     0.00   0.00   0.00     0.00   0.00   0.00     0.00   0.00   0.00
   112   1     0.00   0.00   0.00     0.01   0.01   0.00     0.00   0.01  -0.01
   113   1     0.00   0.00   0.00     0.00   0.00   0.00     0.02   0.01   0.00
   114   1     0.00   0.00   0.00     0.01   0.00  -0.01     0.01  -0.01   0.01
   115   6     0.00   0.00   0.00    -0.01   0.00   0.00     0.00   0.00   0.00
   116   8     0.00   0.00   0.00    -0.01   0.00   0.00     0.00   0.00   0.00
   117   8     0.00   0.00   0.00    -0.01   0.01   0.01     0.00   0.00   0.00
                    76                     77                     78
                     A                      A                      A
 Frequencies --   355.8597               368.3313               372.8803
 Red. masses --     3.2849                 2.3416                 1.7640
 Frc consts  --     0.2451                 0.1872                 0.1445
 IR Inten    --     3.2128                 4.1636                 5.2230
  Atom  AN      X      Y      Z        X      Y      Z        X      Y      Z
     1  16    -0.01   0.02  -0.02     0.01  -0.01   0.01     0.00  -0.01   0.01
     2   6     0.00  -0.03   0.00     0.01   0.00   0.00     0.01   0.01  -0.01
     3   6     0.02   0.00   0.03     0.00   0.00   0.00    -0.01   0.00  -0.02
     4   1     0.00  -0.04  -0.01     0.01   0.00   0.00     0.01   0.02   0.00
     5   1     0.02  -0.02  -0.02     0.02   0.01   0.00     0.01   0.00   0.00
     6   1     0.04   0.03   0.01    -0.01  -0.02   0.01    -0.03  -0.01   0.00
     7   1     0.01  -0.02   0.06    -0.01   0.00  -0.01     0.00   0.00  -0.03
     8   1     0.03   0.01   0.06    -0.01   0.00  -0.02    -0.03   0.00  -0.05
     9   1     0.02   0.03   0.02     0.04  -0.01  -0.04    -0.01  -0.01   0.00
    10   6     0.00   0.09   0.07    -0.01  -0.01   0.00     0.00   0.10   0.03
    11   6     0.00   0.07  -0.04     0.00   0.00   0.00    -0.08   0.05   0.00
    12   6     0.00   0.00   0.01     0.00   0.00   0.00    -0.01   0.00  -0.02
    13   8     0.00  -0.01   0.02     0.00   0.00   0.00    -0.02  -0.02  -0.03
    14   6     0.00  -0.02   0.03     0.00   0.00   0.00     0.00   0.01   0.01
    15   8    -0.02  -0.06  -0.04     0.00   0.00   0.00    -0.01   0.02  -0.01
    16   6     0.00  -0.04   0.01     0.00   0.00   0.00     0.00   0.01  -0.02
    17   6     0.00  -0.06  -0.01     0.00   0.01   0.00     0.00  -0.08   0.02
    18   8     0.00  -0.01   0.00     0.00   0.00   0.00     0.03  -0.08  -0.03
    19   1    -0.03   0.11  -0.13     0.00   0.00   0.00    -0.06   0.05   0.06
    20   1     0.10   0.07  -0.04     0.00   0.00   0.00    -0.12   0.04   0.00
    21   1     0.01  -0.04   0.03     0.00   0.00   0.00     0.00   0.00   0.06
    22   1    -0.01  -0.01   0.03     0.00   0.00   0.00    -0.06  -0.01  -0.01
    23   1     0.01   0.05   0.34     0.00   0.01   0.01    -0.10  -0.27  -0.40
    24   1    -0.01  -0.46  -0.06     0.00   0.00   0.00     0.08   0.41   0.10
    25   1     0.01   0.15  -0.32     0.00   0.01   0.00     0.06  -0.41   0.45
    26   1    -0.01  -0.01   0.02     0.00   0.00   0.00     0.01  -0.10   0.00
    27   8     0.04   0.05   0.09    -0.01   0.00  -0.01     0.09   0.04   0.02
    28   1     0.01   0.12   0.07     0.00  -0.01   0.00     0.00   0.16   0.04
    29   6     0.00   0.05   0.00    -0.01  -0.01   0.00     0.00   0.00   0.00
    30   8     0.00   0.03  -0.01     0.00  -0.01   0.00     0.01   0.00   0.00
    31   6    -0.01   0.05   0.04    -0.01  -0.01   0.00     0.00   0.00   0.01
    32   8    -0.01   0.07   0.04     0.01   0.00   0.00    -0.01   0.02   0.00
    33   6    -0.03   0.04  -0.02     0.00   0.00   0.00    -0.01  -0.01   0.01
    34   8    -0.03  -0.10  -0.09     0.00   0.00   0.00     0.02  -0.01  -0.02
    35   6    -0.01   0.03   0.01     0.00  -0.01   0.00    -0.01   0.00   0.01
    36   7     0.03  -0.03   0.13     0.00   0.00  -0.01    -0.01  -0.01   0.01
    37   6    -0.01  -0.06   0.00     0.00   0.01   0.00    -0.01   0.00  -0.01
    38   6    -0.03  -0.04  -0.10     0.00   0.00   0.01     0.01   0.00   0.00
    39   6     0.02  -0.05  -0.05     0.00   0.01   0.01     0.01  -0.01   0.00
    40   8     0.02  -0.02   0.02     0.00   0.00   0.00     0.02  -0.01   0.00
    41   7     0.14  -0.05  -0.04    -0.01   0.01   0.00     0.03  -0.01  -0.01
    42   6    -0.06  -0.01  -0.02     0.00   0.00   0.00     0.00   0.01   0.04
    43   6    -0.05   0.07  -0.08     0.00   0.00   0.00    -0.01   0.00   0.01
    44   6     0.00   0.01   0.08     0.00   0.00  -0.01    -0.02   0.01   0.00
    45   1     0.04   0.04  -0.01     0.00  -0.01   0.00     0.01   0.00   0.00
    46   1    -0.02   0.05  -0.03    -0.02  -0.01  -0.01     0.00  -0.01   0.00
    47   1    -0.01   0.05   0.05    -0.01  -0.01   0.00     0.01  -0.01   0.00
    48   1    -0.03   0.05   0.05     0.03   0.02  -0.01     0.00   0.04   0.02
    49   1    -0.09   0.07  -0.06     0.00   0.00   0.00    -0.04   0.00  -0.01
    50   1     0.00  -0.03  -0.12     0.00   0.00   0.00     0.02  -0.01  -0.04
    51   1    -0.02   0.08   0.01     0.00  -0.01   0.00    -0.02   0.00   0.01
    52   1     0.00  -0.07   0.00     0.00   0.01  -0.01    -0.02   0.02  -0.01
    53   1     0.20   0.03   0.05    -0.02   0.00   0.00     0.03   0.01  -0.01
    54   1    -0.05   0.14   0.03    -0.01  -0.01   0.00     0.00   0.08   0.07
    55   1    -0.09  -0.05   0.04     0.01   0.01   0.00     0.01  -0.04   0.10
    56   1    -0.08   0.12  -0.14     0.00   0.00   0.01    -0.01  -0.01   0.00
    57   1     0.02   0.02   0.13     0.01   0.00   0.00    -0.02   0.02  -0.02
    58   1     0.16  -0.09  -0.09    -0.02   0.01   0.01     0.03  -0.02  -0.03
    59   6    -0.01  -0.01  -0.02     0.00   0.00   0.00     0.00   0.00   0.01
    60   1    -0.02   0.00  -0.07    -0.03   0.05  -0.10     0.02  -0.01   0.05
    61   1     0.04   0.00   0.00     0.12   0.05   0.05    -0.04  -0.02  -0.02
    62   1    -0.05  -0.04   0.02    -0.07  -0.09   0.06     0.04   0.03  -0.02
    63   6     0.00  -0.01  -0.01    -0.01   0.00  -0.01    -0.01   0.00   0.00
    64   8     0.00   0.00   0.00    -0.01   0.01   0.01     0.00  -0.01  -0.01
    65   8     0.01  -0.01  -0.01     0.00  -0.01  -0.01    -0.01   0.00   0.00
    66   1     0.04   0.01  -0.01     0.01  -0.01   0.00     0.04   0.03   0.00
    67   6     0.00   0.00   0.00     0.00   0.00   0.00     0.00   0.01   0.00
    68   1    -0.01   0.01   0.02     0.00   0.00   0.00    -0.01   0.01   0.01
    69   1     0.02   0.00  -0.01     0.00   0.00   0.00     0.00   0.01   0.00
    70   1    -0.02  -0.01  -0.01     0.00   0.00   0.00    -0.01   0.00   0.00
    71   6     0.00   0.00   0.00     0.00   0.00   0.00     0.00   0.00   0.00
    72   1    -0.01   0.02   0.04     0.00   0.00   0.00    -0.01   0.01   0.01
    73   1     0.04   0.02  -0.01     0.00   0.00   0.00     0.01   0.00   0.00
    74   7    -0.03  -0.02  -0.02     0.00   0.00   0.00    -0.02  -0.02  -0.01
    75   1    -0.02  -0.03  -0.03     0.00   0.00   0.00    -0.01  -0.03   0.00
    76   1    -0.04  -0.03  -0.02     0.00   0.00   0.00    -0.02  -0.01  -0.01
    77   1    -0.03  -0.02   0.00     0.00   0.00   0.00    -0.02  -0.02   0.00
    78   6    -0.01   0.00   0.00     0.00   0.00   0.00     0.00   0.00   0.00
    79   1    -0.01   0.00   0.00     0.00   0.00   0.00    -0.01   0.00   0.00
    80   1    -0.01   0.00  -0.01     0.01   0.00   0.00    -0.01   0.00   0.00
    81   1    -0.01  -0.01   0.01     0.00   0.00   0.00    -0.01   0.00   0.00
    82   6     0.00   0.00   0.00     0.00   0.00   0.00     0.00   0.00   0.00
    83   8     0.00   0.01   0.00     0.00   0.00   0.00     0.00   0.00   0.00
    84   7     0.00  -0.01  -0.01     0.00   0.00   0.00     0.00   0.00   0.00
    85   1     0.00   0.02   0.02     0.00   0.01   0.01     0.00  -0.01  -0.02
    86   1     0.00   0.02   0.03     0.00   0.00   0.00     0.01  -0.02  -0.02
    87   6    -0.01   0.01  -0.01    -0.14   0.09  -0.10    -0.01   0.00   0.00
    88   1    -0.03   0.01  -0.03    -0.46   0.07  -0.29    -0.02   0.00  -0.01
    89   1     0.00   0.04  -0.02    -0.05   0.53  -0.11     0.00   0.02   0.00
    90   1    -0.03  -0.01  -0.01    -0.25  -0.13  -0.12    -0.01  -0.01   0.00
    91   6     0.01   0.00   0.01     0.12  -0.06   0.08     0.00   0.00   0.00
    92   7     0.01   0.00   0.00     0.14   0.03   0.02     0.00   0.00   0.00
    93   6     0.01   0.00  -0.01     0.02   0.07  -0.03     0.00   0.00   0.00
    94   1     0.00   0.01  -0.01     0.00   0.15  -0.08     0.00   0.01   0.00
    95   7     0.00  -0.01   0.00    -0.07  -0.02  -0.01     0.00   0.00   0.00
    96   1    -0.01  -0.01  -0.01    -0.18  -0.01  -0.03    -0.01   0.00   0.00
    97   6     0.00  -0.01   0.01     0.01  -0.11   0.07     0.00   0.00   0.00
    98   1     0.00  -0.02   0.02    -0.07  -0.23   0.13     0.00  -0.01   0.01
    99   6     0.00   0.00   0.00     0.00   0.00   0.00     0.00   0.00   0.00
   100   1     0.00   0.00   0.00     0.00   0.00   0.00     0.00   0.00   0.00
   101   1     0.00   0.00  -0.01     0.00   0.00  -0.01     0.00   0.00   0.00
   102   1    -0.01   0.00   0.00    -0.01   0.00   0.00     0.00   0.00   0.00
   103   6     0.00   0.00   0.00     0.00   0.00   0.00     0.00   0.00   0.00
   104   7     0.00   0.00   0.00     0.00   0.00   0.00     0.00   0.00   0.00
   105   6     0.00   0.00   0.00     0.00   0.00   0.00     0.00   0.00   0.00
   106   1     0.00   0.00   0.00     0.00   0.00   0.00     0.00   0.00   0.00
   107   7     0.00   0.00   0.00     0.00   0.00   0.00     0.00   0.00   0.00
   108   1     0.00   0.00   0.00     0.00  -0.01   0.00     0.00   0.00   0.00
   109   6     0.00   0.00   0.00     0.00   0.00   0.00     0.00   0.00   0.00
   110   1     0.00   0.00   0.00     0.00   0.00   0.00     0.00   0.00   0.00
   111   6     0.01   0.01   0.00     0.00   0.00   0.00     0.00   0.00   0.00
   112   1     0.02   0.02   0.00     0.00   0.00   0.00     0.01   0.01   0.00
   113   1     0.00   0.00   0.00     0.00   0.00   0.00     0.01   0.00   0.00
   114   1     0.01  -0.01  -0.02     0.00   0.00   0.00     0.01  -0.01   0.00
   115   6    -0.01   0.01   0.01     0.00   0.00   0.00     0.00   0.00   0.00
   116   8    -0.01   0.00   0.00     0.00   0.00   0.00    -0.01   0.00   0.00
   117   8    -0.01   0.01   0.02     0.00   0.00   0.00     0.00   0.00   0.01
                    79                     80                     81
                     A                      A                      A
 Frequencies --   379.9457               385.3045               398.3783
 Red. masses --     4.8090                 3.2163                 5.5401
 Frc consts  --     0.4090                 0.2813                 0.5180
 IR Inten    --    27.1909                 2.3115                13.5633
  Atom  AN      X      Y      Z        X      Y      Z        X      Y      Z
     1  16     0.00   0.00   0.00     0.00   0.01  -0.01     0.00   0.00   0.00
     2   6     0.00   0.00   0.00    -0.01  -0.01   0.00     0.00   0.00   0.00
     3   6     0.00   0.00   0.00     0.01   0.00   0.01     0.00   0.00   0.00
     4   1     0.00   0.00   0.00    -0.01  -0.01   0.00     0.00   0.00   0.00
     5   1     0.00   0.00   0.00     0.00   0.00   0.00     0.00   0.00   0.00
     6   1     0.00   0.00   0.00     0.02   0.01   0.00     0.00  -0.01  -0.01
     7   1    -0.01   0.00   0.00     0.01   0.00   0.02    -0.01   0.00  -0.01
     8   1     0.00   0.01   0.00     0.01   0.00   0.03     0.00   0.01   0.01
     9   1     0.00   0.00  -0.01     0.01   0.01   0.00    -0.01   0.00   0.01
    10   6     0.00  -0.03  -0.01     0.02  -0.03  -0.02     0.00  -0.07  -0.03
    11   6     0.03  -0.02   0.01     0.04  -0.01  -0.01     0.07  -0.04   0.00
    12   6     0.00   0.00   0.01     0.01   0.02   0.00     0.02   0.01   0.01
    13   8     0.00   0.01   0.01    -0.04  -0.07  -0.14     0.01  -0.02   0.02
    14   6     0.01   0.00  -0.01    -0.14   0.03   0.01    -0.05  -0.02   0.00
    15   8     0.00   0.00   0.00     0.06   0.18   0.11     0.01  -0.05   0.03
    16   6     0.00   0.00   0.01    -0.05   0.10  -0.08    -0.02  -0.04   0.01
    17   6    -0.01   0.02  -0.03     0.03  -0.16   0.08     0.01  -0.05  -0.04
    18   8    -0.02   0.01   0.00     0.12  -0.01   0.01    -0.02   0.23   0.04
    19   1     0.02  -0.03   0.00     0.02  -0.02  -0.05     0.05  -0.04  -0.07
    20   1     0.03  -0.03   0.01     0.06  -0.02  -0.01     0.13  -0.02   0.00
    21   1     0.00   0.01  -0.03    -0.10  -0.11   0.31    -0.03  -0.10   0.10
    22   1     0.03   0.00   0.00    -0.46  -0.05  -0.07    -0.14   0.03   0.00
    23   1     0.02   0.03  -0.04    -0.15  -0.15   0.39    -0.04  -0.13  -0.21
    24   1    -0.05   0.02  -0.03     0.17  -0.46   0.06    -0.03   0.10  -0.03
    25   1     0.00   0.04  -0.05     0.08  -0.09  -0.06     0.11  -0.17   0.06
    26   1    -0.01   0.00   0.00     0.05   0.04  -0.05     0.02   0.31  -0.06
    27   8    -0.04   0.01  -0.03    -0.01  -0.02   0.00    -0.04  -0.03  -0.06
    28   1     0.00  -0.07   0.00     0.01  -0.07  -0.03     0.02  -0.16   0.03
    29   6     0.03  -0.05   0.03     0.00   0.00   0.00     0.00  -0.04   0.02
    30   8     0.05  -0.04   0.03     0.00   0.00   0.00     0.03  -0.01  -0.01
    31   6     0.01  -0.01   0.06     0.00   0.00   0.00     0.01  -0.06  -0.01
    32   8    -0.13   0.22   0.01    -0.01   0.01   0.00    -0.04   0.01  -0.04
    33   6     0.03  -0.03   0.02     0.00   0.00   0.00    -0.02  -0.07   0.04
    34   8     0.17  -0.22  -0.19     0.00  -0.01  -0.01     0.10   0.00  -0.02
    35   6     0.04  -0.04   0.02     0.01   0.00   0.00    -0.05  -0.03   0.05
    36   7     0.03   0.00  -0.05     0.01   0.00  -0.01    -0.11   0.02  -0.01
    37   6     0.03   0.02  -0.03     0.01  -0.01   0.02    -0.09   0.03   0.01
    38   6     0.00   0.01   0.03    -0.01   0.00  -0.01     0.03   0.02   0.00
    39   6    -0.04   0.03   0.02    -0.01   0.00   0.00     0.12  -0.03  -0.03
    40   8    -0.05   0.04   0.01    -0.01   0.00   0.00     0.20  -0.13  -0.07
    41   7    -0.10   0.04   0.03    -0.02   0.00   0.01     0.15  -0.03  -0.04
    42   6     0.04  -0.02   0.02     0.00   0.00  -0.02    -0.07   0.13   0.05
    43   6     0.04  -0.04   0.01     0.00   0.00   0.00    -0.11   0.09   0.11
    44   6     0.04  -0.02  -0.05     0.00   0.01  -0.01    -0.17   0.13  -0.01
    45   1     0.03  -0.05   0.03     0.00   0.00   0.00    -0.04  -0.01   0.05
    46   1     0.02  -0.07   0.02     0.00   0.00   0.01     0.03  -0.09   0.05
    47   1     0.03  -0.05   0.04     0.00   0.00   0.00     0.04  -0.11  -0.03
    48   1    -0.10   0.46   0.19    -0.01   0.02   0.01     0.02   0.15   0.01
    49   1    -0.14   0.11  -0.12     0.00   0.00   0.00    -0.10  -0.08  -0.02
    50   1     0.20  -0.12  -0.35     0.01   0.00  -0.01     0.08  -0.02  -0.08
    51   1     0.04  -0.08   0.02     0.01   0.00   0.00    -0.09   0.00   0.03
    52   1     0.02   0.03  -0.05     0.01  -0.02   0.04    -0.12   0.09   0.04
    53   1    -0.13  -0.02   0.01    -0.02  -0.01   0.03     0.16   0.02  -0.05
    54   1     0.02  -0.06   0.01     0.02  -0.03  -0.03    -0.06  -0.01   0.00
    55   1     0.05  -0.01   0.00    -0.01   0.02  -0.05    -0.14   0.13   0.04
    56   1     0.04  -0.04   0.03     0.00   0.00   0.02    -0.08   0.03   0.12
    57   1     0.03  -0.02  -0.08     0.00   0.01  -0.02    -0.15   0.19  -0.07
    58   1    -0.11   0.06   0.05    -0.01   0.01   0.03     0.16  -0.03  -0.02
    59   6    -0.03  -0.03   0.03     0.00   0.00   0.00    -0.01  -0.01   0.01
    60   1     0.03  -0.13   0.18     0.00   0.00   0.00     0.01  -0.04   0.06
    61   1    -0.21  -0.10  -0.06    -0.01   0.00   0.00    -0.07  -0.03  -0.02
    62   1     0.07   0.13  -0.07     0.00   0.00   0.00     0.02   0.04  -0.02
    63   6     0.01   0.00   0.01     0.00   0.00   0.00     0.00   0.00   0.01
    64   8     0.01   0.00  -0.01     0.00   0.00   0.00     0.00   0.00   0.00
    65   8    -0.01   0.03   0.01     0.00   0.00   0.00    -0.01   0.01   0.01
    66   1    -0.03   0.03  -0.01    -0.01  -0.01   0.01    -0.03  -0.01   0.00
    67   6    -0.01   0.01   0.01     0.00   0.00   0.00    -0.01   0.00  -0.01
    68   1    -0.02   0.02   0.00     0.00   0.00   0.00     0.01  -0.02  -0.03
    69   1    -0.02   0.02   0.01     0.00   0.00   0.00    -0.03   0.00   0.00
    70   1    -0.01  -0.01   0.03     0.00   0.00   0.00     0.02   0.02   0.01
    71   6     0.01   0.00  -0.01     0.00   0.00   0.00    -0.01   0.00  -0.01
    72   1     0.02   0.00  -0.01     0.00   0.00   0.00     0.00  -0.01  -0.03
    73   1     0.01   0.01  -0.01     0.00   0.00   0.00    -0.03  -0.01   0.00
    74   7     0.02   0.00   0.00     0.00   0.00   0.00     0.02   0.02   0.01
    75   1     0.01   0.01  -0.01     0.00   0.00   0.00     0.01   0.03   0.03
    76   1     0.01  -0.02   0.00     0.00   0.00   0.00     0.04   0.04   0.01
    77   1     0.01   0.00   0.03     0.00   0.00   0.00     0.01   0.01  -0.01
    78   6     0.01   0.00   0.00     0.00   0.00   0.00     0.00   0.00   0.00
    79   1     0.01   0.00   0.00     0.00   0.00   0.00     0.00   0.00   0.00
    80   1     0.01  -0.01   0.00     0.00   0.00   0.00     0.01   0.00   0.00
    81   1     0.01   0.00   0.00     0.00   0.00   0.00     0.00   0.00   0.00
    82   6     0.00   0.00   0.00     0.00   0.00   0.00     0.00   0.00   0.00
    83   8     0.00   0.00   0.00     0.00   0.00   0.00     0.00   0.00   0.00
    84   7     0.00   0.00   0.00     0.00   0.00   0.00     0.00   0.00   0.00
    85   1     0.00  -0.01  -0.01     0.00   0.00   0.00     0.00  -0.01  -0.01
    86   1     0.00   0.00  -0.01     0.00   0.00   0.00     0.00   0.01   0.02
    87   6     0.00   0.00   0.00     0.00   0.00   0.00     0.00   0.00   0.00
    88   1     0.00   0.00   0.01     0.01   0.00   0.01     0.00   0.01  -0.01
    89   1     0.00   0.00   0.01     0.00  -0.01   0.00     0.00   0.01  -0.01
    90   1     0.01   0.01   0.00     0.00   0.00   0.00    -0.01  -0.01   0.00
    91   6     0.00   0.00  -0.01     0.00   0.00   0.00     0.00   0.00   0.01
    92   7     0.00   0.00   0.00     0.00   0.00   0.00     0.01   0.00   0.00
    93   6     0.00   0.00   0.00     0.00   0.00   0.00     0.00   0.00  -0.01
    94   1     0.00   0.00   0.00     0.00   0.00   0.00     0.00   0.01   0.00
    95   7     0.00   0.01   0.00     0.00   0.00   0.00     0.00  -0.01  -0.01
    96   1     0.00   0.00   0.00     0.00   0.00   0.00    -0.01   0.00   0.00
    97   6     0.00   0.00   0.00     0.00   0.00   0.00     0.00   0.00   0.01
    98   1     0.00   0.00  -0.01     0.00   0.00   0.00    -0.01   0.00   0.02
    99   6     0.00   0.00   0.00     0.00   0.00   0.00     0.00   0.00   0.00
   100   1     0.00   0.00   0.00     0.00   0.00   0.00     0.00   0.00   0.00
   101   1     0.01   0.00  -0.01     0.00   0.00   0.00     0.00   0.00   0.00
   102   1    -0.01   0.00  -0.01     0.00   0.00   0.00     0.00   0.00   0.00
   103   6     0.00   0.00   0.00     0.00   0.00   0.00     0.00   0.00   0.00
   104   7     0.00   0.00   0.00     0.00   0.00   0.00     0.00   0.00   0.00
   105   6     0.00   0.00   0.00     0.00   0.00   0.00     0.00   0.00   0.00
   106   1     0.00   0.01   0.00     0.00   0.00   0.00     0.00   0.00   0.00
   107   7     0.00   0.00   0.00     0.00   0.00   0.00     0.00   0.00   0.00
   108   1     0.00  -0.01  -0.01     0.00   0.00   0.00     0.00  -0.01   0.00
   109   6     0.00   0.00   0.00     0.00   0.00   0.00     0.00   0.00   0.00
   110   1     0.00   0.00   0.01     0.00   0.00   0.00     0.00   0.00   0.00
   111   6     0.01   0.03  -0.01     0.00   0.00   0.00     0.00   0.01   0.00
   112   1     0.03   0.08  -0.01     0.00   0.00   0.00     0.00   0.02  -0.01
   113   1     0.02   0.01  -0.02     0.00   0.00   0.00     0.01  -0.01  -0.01
   114   1     0.03  -0.02  -0.03     0.00   0.00   0.00     0.00   0.00   0.00
   115   6    -0.04   0.03   0.03     0.00   0.00   0.00    -0.01   0.01   0.01
   116   8    -0.07  -0.02  -0.01     0.00   0.00   0.00    -0.02  -0.01   0.00
   117   8    -0.03   0.02   0.07     0.00   0.00   0.00    -0.01   0.00   0.02
                    82                     83                     84
                     A                      A                      A
 Frequencies --   405.4043               414.7165               431.3883
 Red. masses --     2.8058                 2.9985                 2.8258
 Frc consts  --     0.2717                 0.3038                 0.3098
 IR Inten    --     3.2615                 9.7393                 0.9576
  Atom  AN      X      Y      Z        X      Y      Z        X      Y      Z
     1  16     0.00   0.00   0.00     0.00   0.00   0.01     0.00   0.00   0.00
     2   6     0.00   0.00   0.00    -0.01   0.01   0.01     0.00   0.00   0.00
     3   6     0.00   0.00   0.00     0.00   0.00  -0.01     0.00   0.00   0.00
     4   1     0.00   0.00   0.00    -0.01   0.02   0.00     0.00   0.01   0.00
     5   1     0.00   0.00   0.00    -0.02   0.01   0.01     0.00   0.00   0.00
     6   1     0.01  -0.01  -0.01    -0.01   0.00   0.00    -0.01   0.02   0.01
     7   1    -0.02   0.00  -0.01     0.01   0.01  -0.02     0.02   0.00   0.01
     8   1     0.00   0.01   0.01    -0.01  -0.02  -0.02     0.00  -0.02  -0.02
     9   1     0.01   0.00  -0.01    -0.03   0.00   0.03     0.01   0.00   0.00
    10   6     0.08   0.00   0.03     0.05   0.04  -0.10    -0.03   0.03  -0.01
    11   6     0.11   0.00   0.03    -0.01   0.01   0.01    -0.08   0.01   0.02
    12   6     0.02   0.02   0.04     0.01   0.01  -0.03     0.06   0.05  -0.14
    13   8     0.00  -0.04   0.00     0.00   0.01   0.02     0.02   0.02   0.07
    14   6    -0.04  -0.02   0.00     0.00   0.00   0.01    -0.06  -0.01   0.02
    15   8     0.00  -0.04   0.02    -0.01  -0.02  -0.02    -0.01  -0.09  -0.02
    16   6    -0.02  -0.04  -0.01     0.00  -0.01   0.01    -0.01  -0.06   0.05
    17   6     0.00  -0.11  -0.11     0.02   0.01   0.01     0.13  -0.02   0.06
    18   8    -0.07   0.18   0.05    -0.02  -0.02  -0.04     0.00   0.15  -0.14
    19   1     0.08  -0.02  -0.06     0.05  -0.07   0.20     0.01   0.01   0.32
    20   1     0.18   0.01   0.03    -0.21   0.06   0.03    -0.36  -0.05   0.00
    21   1    -0.02  -0.10   0.11     0.01  -0.02   0.02    -0.01  -0.17   0.28
    22   1    -0.15   0.00  -0.01    -0.02   0.03   0.01    -0.32   0.15   0.02
    23   1    -0.08  -0.28  -0.49     0.01   0.02   0.07     0.01  -0.03   0.26
    24   1    -0.15   0.19  -0.09     0.05  -0.04   0.00     0.40  -0.11   0.10
    25   1     0.22  -0.36   0.08     0.00   0.04  -0.02     0.05  -0.02   0.13
    26   1    -0.02   0.23  -0.02    -0.01  -0.04   0.00     0.06   0.14  -0.13
    27   8    -0.02   0.08   0.01     0.00   0.03   0.08     0.03  -0.03   0.01
    28   1     0.05  -0.10  -0.01    -0.01   0.05  -0.26    -0.04   0.10  -0.04
    29   6     0.00   0.02  -0.02     0.00   0.01   0.01     0.00   0.00   0.01
    30   8    -0.01   0.00   0.00     0.00   0.01   0.00     0.00   0.01   0.01
    31   6    -0.01   0.03   0.01     0.00   0.00   0.00     0.01   0.00  -0.01
    32   8     0.03   0.00   0.03    -0.01   0.00   0.00    -0.02   0.00  -0.01
    33   6    -0.01   0.04  -0.02    -0.01   0.00  -0.01     0.02   0.00  -0.01
    34   8    -0.05   0.00   0.00     0.00   0.00  -0.01     0.00   0.00   0.01
    35   6     0.01   0.01  -0.01    -0.01   0.00   0.00     0.01   0.00  -0.01
    36   7     0.05  -0.02   0.04     0.01   0.01  -0.03     0.00   0.00  -0.01
    37   6     0.03  -0.03   0.01     0.04  -0.11   0.21     0.01   0.01  -0.02
    38   6    -0.03  -0.01  -0.05    -0.03   0.02  -0.15     0.01  -0.01   0.05
    39   6    -0.05   0.01  -0.01    -0.01   0.01  -0.07    -0.03  -0.01   0.03
    40   8    -0.06   0.03   0.03     0.02   0.00   0.00    -0.04   0.00   0.00
    41   7    -0.06   0.01   0.02     0.00   0.01   0.03    -0.03  -0.01   0.01
    42   6     0.02  -0.06  -0.01    -0.01  -0.01  -0.05     0.01  -0.01   0.00
    43   6     0.04  -0.03  -0.04     0.01  -0.05   0.19     0.01  -0.01  -0.04
    44   6     0.06  -0.03  -0.01    -0.01   0.05  -0.13     0.02  -0.03   0.02
    45   1     0.03   0.00  -0.04     0.00   0.02   0.01    -0.02   0.01   0.03
    46   1    -0.03   0.05  -0.05     0.00   0.01   0.01     0.02  -0.01   0.04
    47   1    -0.03   0.05   0.02     0.01   0.00   0.01     0.01   0.00   0.00
    48   1    -0.01  -0.10  -0.01     0.00   0.02   0.01     0.00   0.04   0.00
    49   1     0.02   0.04   0.00    -0.02  -0.02  -0.01     0.03   0.00   0.00
    50   1    -0.04   0.01   0.02     0.01   0.02  -0.01     0.00  -0.01   0.01
    51   1     0.02   0.02   0.00    -0.02   0.00   0.00     0.03  -0.01  -0.01
    52   1     0.05  -0.06   0.01     0.09  -0.21   0.45     0.00   0.02  -0.06
    53   1    -0.04  -0.02   0.11     0.03  -0.02   0.15    -0.05   0.01  -0.08
    54   1     0.06  -0.01  -0.01     0.24  -0.01  -0.16    -0.01   0.02  -0.02
    55   1     0.02  -0.05  -0.02    -0.10   0.03  -0.08     0.05   0.00  -0.02
    56   1     0.02   0.02  -0.07     0.02  -0.09   0.34     0.01  -0.02  -0.04
    57   1     0.05  -0.04  -0.03    -0.03   0.11  -0.31     0.02  -0.06   0.08
    58   1    -0.06   0.03   0.05    -0.04   0.02  -0.05    -0.03  -0.02  -0.02
    59   6    -0.01  -0.01  -0.02    -0.01  -0.01  -0.02     0.01   0.00   0.01
    60   1    -0.02   0.00  -0.09    -0.02  -0.02  -0.06     0.01   0.01   0.03
    61   1     0.04   0.00  -0.01     0.00  -0.01  -0.02     0.00   0.00   0.01
    62   1    -0.07  -0.03   0.02    -0.05   0.00   0.00     0.03   0.00   0.00
    63   6     0.01  -0.01  -0.01     0.01  -0.01   0.00    -0.01   0.00   0.00
    64   8     0.01   0.00   0.01     0.01  -0.01   0.00    -0.01   0.00   0.00
    65   8     0.01   0.00   0.00     0.00   0.00   0.00     0.00   0.00   0.00
    66   1    -0.01  -0.01  -0.02    -0.02  -0.01   0.01     0.02   0.01   0.01
    67   6     0.01  -0.01   0.00     0.00   0.00   0.00    -0.01   0.00   0.00
    68   1     0.01  -0.01   0.01    -0.01   0.01   0.02    -0.01   0.02   0.01
    69   1     0.03  -0.02  -0.01     0.01   0.00   0.00    -0.01   0.01   0.00
    70   1    -0.01  -0.01  -0.03    -0.02  -0.01  -0.01    -0.01  -0.01   0.01
    71   6     0.00   0.00   0.01     0.00   0.00   0.00     0.00   0.00   0.00
    72   1     0.00   0.00   0.03    -0.01   0.01   0.02     0.00   0.00   0.00
    73   1     0.02   0.01   0.00     0.02   0.01  -0.01     0.00   0.00   0.00
    74   7    -0.01   0.00  -0.01    -0.02  -0.01  -0.01     0.00  -0.01   0.01
    75   1    -0.02   0.02  -0.03    -0.02   0.00  -0.03     0.01  -0.02   0.00
    76   1    -0.03   0.00  -0.01    -0.03  -0.02  -0.01     0.01  -0.01   0.01
    77   1     0.01   0.01  -0.01     0.00   0.00   0.00    -0.01  -0.01   0.01
    78   6     0.00   0.00   0.00     0.00   0.00   0.00     0.00   0.00   0.00
    79   1     0.00   0.00  -0.01     0.00   0.00   0.00     0.01  -0.01   0.02
    80   1     0.01  -0.01   0.00    -0.01   0.00   0.00     0.01   0.01   0.02
    81   1     0.00  -0.01   0.00     0.00   0.00   0.00     0.00   0.02  -0.01
    82   6     0.00   0.00   0.01     0.00   0.00   0.00     0.00  -0.01  -0.01
    83   8    -0.01   0.00   0.00     0.00   0.00   0.00     0.00   0.00   0.00
    84   7     0.00  -0.01  -0.02     0.00   0.00   0.00     0.00   0.01   0.01
    85   1     0.01   0.04   0.06     0.00   0.01   0.02     0.00  -0.01  -0.03
    86   1    -0.02   0.08   0.10     0.00   0.00   0.00     0.01  -0.08  -0.12
    87   6     0.00   0.00   0.00     0.00   0.00   0.00     0.00   0.00   0.00
    88   1     0.00   0.00   0.00    -0.01   0.00   0.00     0.00   0.00   0.00
    89   1     0.00   0.00   0.00     0.00   0.01   0.00     0.00   0.00   0.00
    90   1     0.00   0.00   0.00     0.00   0.00   0.00     0.00   0.00   0.00
    91   6     0.00   0.00   0.00     0.00   0.00   0.00     0.00   0.00   0.00
    92   7     0.00   0.00   0.00     0.00   0.00   0.00     0.00   0.00   0.00
    93   6     0.00   0.00   0.00     0.00   0.00   0.00     0.00   0.00   0.00
    94   1     0.00   0.00   0.00     0.00   0.01   0.00     0.00   0.00   0.00
    95   7     0.00   0.00   0.01     0.00   0.00   0.00     0.00   0.00   0.00
    96   1     0.00   0.00   0.00    -0.01   0.00   0.01     0.00   0.00   0.00
    97   6     0.00   0.00   0.00     0.00   0.00   0.00     0.00   0.00   0.00
    98   1     0.00   0.00   0.00     0.00  -0.01   0.00     0.00   0.00   0.00
    99   6     0.00   0.00   0.00     0.00   0.00   0.00     0.00   0.00   0.00
   100   1     0.00   0.00   0.00     0.00   0.00   0.00     0.00   0.00   0.00
   101   1     0.00   0.00   0.00     0.00   0.00   0.00     0.00   0.00   0.00
   102   1     0.00   0.00   0.00     0.00   0.00   0.00     0.00   0.00   0.00
   103   6     0.00   0.00   0.00     0.00   0.00   0.00     0.00   0.00   0.00
   104   7     0.00   0.00   0.00     0.00   0.00   0.00     0.00   0.00   0.00
   105   6     0.00   0.00   0.00     0.00   0.00   0.00     0.00   0.00   0.00
   106   1     0.00   0.00   0.00     0.00   0.00   0.00     0.00   0.00   0.00
   107   7     0.00   0.00   0.00     0.00   0.00   0.00     0.00   0.00   0.00
   108   1     0.00   0.01   0.00     0.00   0.00   0.00     0.00   0.00   0.00
   109   6     0.00   0.00   0.00     0.00   0.00   0.00     0.00   0.00   0.00
   110   1     0.00   0.00   0.00     0.00   0.00   0.00     0.00   0.00   0.00
   111   6     0.00   0.00   0.00    -0.01   0.00   0.00     0.01   0.00   0.00
   112   1    -0.01  -0.02   0.00    -0.01  -0.01   0.00     0.02   0.01   0.00
   113   1    -0.01   0.00   0.00    -0.01   0.00   0.00     0.01   0.01   0.00
   114   1    -0.01   0.01   0.00    -0.01   0.01   0.00     0.01  -0.02   0.00
   115   6     0.01   0.00   0.00     0.00   0.00   0.00     0.00   0.00   0.00
   116   8     0.01   0.00   0.00     0.00  -0.01   0.00     0.00   0.01   0.00
   117   8     0.00   0.00  -0.01     0.00   0.01   0.00     0.00   0.00   0.00
                    85                     86                     87
                     A                      A                      A
 Frequencies --   434.1741               442.6883               455.0447
 Red. masses --     3.4602                 2.4691                 2.8885
 Frc consts  --     0.3843                 0.2851                 0.3524
 IR Inten    --    24.4352                14.6514                 6.4615
  Atom  AN      X      Y      Z        X      Y      Z        X      Y      Z
     1  16     0.00   0.00   0.00     0.00   0.00   0.00     0.00   0.00   0.00
     2   6     0.00   0.00   0.00     0.00   0.00   0.00     0.00   0.00   0.00
     3   6     0.00   0.00   0.00     0.00   0.00   0.00     0.00   0.00   0.00
     4   1     0.00   0.00   0.00     0.00   0.00   0.00     0.00   0.00   0.01
     5   1     0.00   0.00   0.00     0.00   0.00   0.00     0.00   0.01   0.00
     6   1     0.00   0.00   0.00     0.00   0.01   0.00     0.00  -0.01  -0.01
     7   1     0.00   0.00   0.00     0.01   0.00   0.00    -0.01   0.01  -0.01
     8   1     0.00   0.00   0.00     0.00  -0.01  -0.01     0.00   0.00   0.01
     9   1     0.00   0.00   0.00     0.00   0.00  -0.01    -0.01   0.00   0.01
    10   6    -0.02  -0.02  -0.01     0.01  -0.01   0.01    -0.06   0.05  -0.06
    11   6    -0.01  -0.02   0.00     0.00  -0.02   0.02    -0.04   0.08  -0.12
    12   6     0.01   0.00  -0.02     0.01   0.00  -0.02    -0.06   0.02   0.03
    13   8     0.00   0.01   0.01     0.00   0.01   0.00     0.01  -0.03   0.01
    14   6    -0.01   0.00   0.00     0.00   0.00   0.00     0.00   0.01  -0.03
    15   8     0.00   0.00   0.00     0.00   0.01   0.00     0.00  -0.06  -0.01
    16   6     0.00   0.00   0.01     0.00   0.01   0.00    -0.02  -0.05   0.00
    17   6     0.02   0.01   0.02     0.01   0.00   0.00    -0.07   0.00   0.04
    18   8     0.01   0.01  -0.02    -0.02  -0.02  -0.03     0.14   0.11   0.08
    19   1     0.00  -0.01   0.05     0.03  -0.04   0.11    -0.14   0.18  -0.42
    20   1    -0.06  -0.03   0.00    -0.09  -0.04   0.02     0.27   0.15  -0.09
    21   1     0.00  -0.02   0.03     0.00  -0.02   0.04    -0.03   0.09  -0.20
    22   1    -0.04   0.02   0.00    -0.04   0.01   0.00     0.18   0.02   0.01
    23   1     0.01   0.03   0.08     0.01   0.00   0.01    -0.11  -0.01   0.07
    24   1     0.07  -0.03   0.02     0.02  -0.01   0.00     0.01   0.02   0.06
    25   1    -0.02   0.04   0.01     0.00   0.01   0.00    -0.08  -0.03   0.10
    26   1     0.01   0.00  -0.02    -0.02  -0.04   0.00     0.11   0.19  -0.02
    27   8    -0.01  -0.01  -0.03    -0.01   0.01  -0.01     0.06  -0.09   0.03
    28   1    -0.01  -0.02   0.03     0.01  -0.02   0.01    -0.07   0.13  -0.08
    29   6    -0.02  -0.05  -0.15     0.00  -0.01   0.00     0.01   0.00   0.00
    30   8     0.00  -0.11  -0.07     0.01  -0.01   0.00    -0.01   0.00   0.00
    31   6    -0.12   0.00   0.11     0.00   0.00   0.00     0.00  -0.01   0.01
    32   8     0.19   0.07   0.15     0.00   0.01   0.01     0.01   0.01   0.01
    33   6    -0.13   0.01   0.07     0.00   0.01   0.00    -0.01  -0.01   0.00
    34   8     0.02   0.04  -0.04     0.00  -0.01  -0.01     0.01   0.01   0.00
    35   6    -0.07  -0.05   0.04     0.01   0.00   0.00    -0.01  -0.02  -0.02
    36   7     0.04   0.00  -0.02     0.00   0.00   0.01     0.01   0.00  -0.05
    37   6     0.04   0.03  -0.05    -0.01   0.01  -0.02     0.03  -0.02   0.04
    38   6     0.00   0.01   0.00     0.00   0.00   0.01     0.01   0.00   0.02
    39   6    -0.01   0.00  -0.01     0.00   0.00   0.00    -0.02  -0.01   0.02
    40   8    -0.01   0.01   0.01     0.01   0.00   0.00    -0.04   0.01   0.00
    41   7     0.00   0.00   0.00     0.00   0.00   0.00    -0.03  -0.01  -0.01
    42   6    -0.01   0.03   0.04     0.00   0.00   0.01     0.01   0.00  -0.03
    43   6     0.00   0.03   0.05     0.00   0.01  -0.01     0.01  -0.03   0.02
    44   6     0.03   0.05  -0.04    -0.01   0.00   0.00     0.02  -0.03   0.00
    45   1     0.31  -0.16  -0.30     0.00  -0.01  -0.01     0.03   0.00  -0.01
    46   1    -0.25   0.13  -0.43    -0.01   0.00  -0.01    -0.01   0.02  -0.02
    47   1    -0.13  -0.05   0.04    -0.01   0.01   0.00     0.01  -0.02   0.01
    48   1     0.03  -0.34  -0.01    -0.01  -0.01   0.00     0.02   0.03   0.01
    49   1    -0.24   0.08  -0.01     0.00   0.02  -0.01    -0.01   0.00   0.00
    50   1     0.02   0.05  -0.12     0.03   0.05  -0.01     0.00   0.00  -0.01
    51   1    -0.17  -0.09  -0.02     0.01   0.00   0.01    -0.01  -0.04  -0.02
    52   1     0.04   0.03  -0.08    -0.02   0.02  -0.04     0.04  -0.03   0.07
    53   1     0.01   0.00   0.03     0.01   0.00   0.01    -0.03  -0.01   0.01
    54   1    -0.02  -0.02   0.03     0.00  -0.01   0.01    -0.01   0.05  -0.06
    55   1    -0.02   0.01   0.07     0.00  -0.01   0.02     0.03   0.02  -0.06
    56   1    -0.01   0.04   0.07    -0.01   0.01  -0.04     0.02  -0.06   0.11
    57   1     0.04   0.09  -0.10    -0.01   0.01  -0.01     0.03  -0.04   0.05
    58   1     0.00   0.00  -0.01     0.00   0.00  -0.03     0.01   0.00   0.13
    59   6     0.01   0.01   0.01    -0.03   0.00  -0.02    -0.02   0.01   0.00
    60   1     0.01   0.02   0.01    -0.04  -0.02  -0.10    -0.02   0.00  -0.02
    61   1     0.01   0.03   0.03     0.00  -0.01  -0.04    -0.01   0.00  -0.01
    62   1     0.02  -0.02   0.01    -0.11   0.02   0.02    -0.05   0.03   0.01
    63   6    -0.01   0.00   0.00     0.02   0.00   0.01     0.01   0.01   0.02
    64   8    -0.01   0.00   0.00     0.01  -0.02   0.00     0.00  -0.01  -0.02
    65   8     0.00  -0.01   0.00     0.00   0.02   0.02     0.00   0.01   0.01
    66   1     0.00  -0.02   0.00    -0.02   0.02   0.00     0.02   0.03   0.04
    67   6    -0.01   0.01   0.00     0.09  -0.09  -0.02     0.00   0.00   0.00
    68   1    -0.01   0.01   0.00     0.18  -0.21  -0.01     0.01  -0.01  -0.02
    69   1    -0.02   0.02   0.01     0.25  -0.21  -0.06    -0.02   0.00   0.01
    70   1     0.00  -0.01   0.02     0.07   0.11  -0.24     0.02   0.01   0.01
    71   6     0.00   0.00  -0.01    -0.05  -0.05   0.09     0.00   0.00   0.00
    72   1     0.01   0.00  -0.01    -0.02  -0.09   0.06     0.00   0.00  -0.01
    73   1     0.00   0.00  -0.01    -0.01  -0.08   0.08    -0.02   0.00   0.00
    74   7     0.01  -0.01   0.01    -0.05   0.15  -0.07     0.00   0.00   0.01
    75   1     0.01  -0.01   0.00    -0.09   0.24  -0.10     0.02  -0.03   0.03
    76   1     0.01  -0.01   0.01    -0.14   0.21  -0.06     0.02   0.02   0.01
    77   1     0.00  -0.01   0.01     0.10   0.15  -0.14    -0.02  -0.01   0.00
    78   6     0.00   0.00   0.00    -0.06  -0.03   0.01    -0.08  -0.02  -0.01
    79   1     0.01   0.00   0.00    -0.09  -0.07   0.03    -0.12  -0.06   0.01
    80   1     0.01   0.00   0.01    -0.17   0.05  -0.09    -0.22   0.06  -0.13
    81   1     0.01   0.01  -0.01    -0.10  -0.14   0.10    -0.13  -0.18   0.11
    82   6     0.00   0.00   0.00     0.05   0.02   0.00     0.05   0.04  -0.01
    83   8     0.00   0.00   0.00     0.01   0.05  -0.03     0.01   0.07  -0.06
    84   7     0.00   0.01   0.00     0.03  -0.04   0.06     0.04  -0.06   0.07
    85   1     0.00  -0.01  -0.02    -0.03  -0.15  -0.07    -0.06  -0.21  -0.09
    86   1     0.00  -0.03  -0.05     0.11  -0.16  -0.03     0.14  -0.16   0.05
    87   6     0.01   0.00   0.00     0.00   0.00   0.00     0.00   0.00   0.00
    88   1     0.02   0.00   0.01     0.00   0.00   0.00     0.00   0.00   0.00
    89   1     0.00  -0.02   0.00     0.00   0.00   0.00     0.00   0.00   0.00
    90   1     0.01   0.00   0.00     0.00   0.00   0.00     0.00   0.00   0.00
    91   6    -0.01   0.00   0.00     0.00   0.00   0.00     0.00   0.00   0.00
    92   7    -0.01  -0.01   0.00     0.00   0.00   0.00     0.00   0.00   0.00
    93   6     0.00  -0.01   0.00     0.00   0.00   0.00     0.00   0.00   0.00
    94   1    -0.01   0.01   0.02     0.00   0.00   0.00     0.00   0.00   0.00
    95   7     0.01   0.00   0.00     0.00   0.00   0.00     0.00   0.00   0.00
    96   1     0.01   0.01   0.01     0.00   0.00   0.00     0.00   0.00   0.00
    97   6     0.00   0.01   0.00     0.00   0.00   0.00     0.00   0.00   0.00
    98   1     0.01   0.02   0.00     0.00   0.00   0.00     0.00   0.00   0.00
    99   6     0.00   0.00   0.00     0.00   0.00   0.00     0.00   0.00   0.00
   100   1     0.00   0.00   0.00     0.00   0.00   0.00     0.00   0.00   0.00
   101   1     0.00   0.00   0.00     0.00   0.00   0.00     0.00   0.00   0.00
   102   1     0.00   0.00   0.00     0.00   0.00   0.00     0.00   0.00   0.00
   103   6     0.00   0.00   0.00     0.00   0.00   0.00     0.00   0.00   0.00
   104   7     0.00   0.00   0.00     0.00   0.00   0.00     0.00   0.00   0.00
   105   6     0.00   0.00   0.00     0.00   0.00   0.00     0.00   0.00   0.00
   106   1     0.00  -0.01   0.00     0.00   0.00   0.00     0.00   0.00   0.00
   107   7     0.00  -0.01   0.00     0.00   0.00   0.00     0.00   0.00   0.00
   108   1    -0.01   0.04   0.02     0.00   0.00   0.00     0.00   0.00   0.00
   109   6     0.00   0.00   0.00     0.00   0.00   0.00     0.00   0.00   0.00
   110   1     0.00   0.00   0.00     0.00   0.00   0.00     0.00   0.00   0.00
   111   6     0.00   0.00   0.00    -0.09  -0.01  -0.01     0.01   0.00   0.00
   112   1    -0.01   0.00  -0.01    -0.19  -0.11  -0.03     0.02   0.01   0.00
   113   1     0.00  -0.01   0.00    -0.16  -0.13  -0.02     0.02   0.01   0.00
   114   1    -0.01   0.00   0.01    -0.17   0.23  -0.01     0.02  -0.02   0.00
   115   6     0.01   0.00   0.00     0.06  -0.01   0.02    -0.01   0.00   0.00
[truncated: 1,765,033 more chars]
