# Supplementary material for: Automated fitting of transition state force fields for biomolecular simulations
Source: PLoS One. 2022 Mar 10;17(3):e0264960. doi: 10.1371/journal.pone.0264960 (PMC8912266; doi:10.1371/journal.pone.0264960)
Supplement: S2 File — This shows the Q2MM input file format. (IN) [file pone.0264960.s002.in]

DIR ./
FFLD read FILE.frcmod
PARM anglesdihed.txt
WGHT h 0.03
RDAT -gh FILE.log -gaao FILE.log -gato FILE.log 
CDAT -ah FILE.in -aao FILE.in -ato FILE.in 
COMP -o torsang_start.txt
LOOP 0.001
GRAD
END
FFLD write frcmod.gaff.01
CDAT
COMP -o torsang_opt.01.txt
