# Supplementary material for: Automated fitting of transition state force fields for biomolecular simulations
Source: PLoS One. 2022 Mar 10;17(3):e0264960. doi: 10.1371/journal.pone.0264960 (PMC8912266; doi:10.1371/journal.pone.0264960)
Supplement: S3 File — This is file shows the transition state geometry with the introduced atom names to distinguish theparameters of the ground state version from the transition state version of the atom of interest. (PDB) [file pone.0264960.s003.pdb]

ATOM      1  S1  TS2     1     -14.120  -2.078   0.405  1.00  0.00
ATOM      2  C1  TS2     1     -12.776  -1.969   1.655  1.00  0.00
ATOM      3  C2  TS2     1     -12.850  -3.157   2.589  1.00  0.00
ATOM      4  H1  TS2     1     -11.811  -1.926   1.134  1.00  0.00
ATOM      5  H2  TS2     1     -12.898  -1.026   2.198  1.00  0.00
ATOM      6  H3  TS2     1     -12.035  -3.126   3.321  1.00  0.00
ATOM      7  H4  TS2     1     -12.763  -4.100   2.034  1.00  0.00
ATOM      8  H5  TS2     1     -13.800  -3.176   3.133  1.00  0.00
ATOM      9  H6  TS2     1     -14.245  -0.740   0.187  1.00  0.00
ATOM     10  AC  TS2     1     -10.664  -2.670  -1.501  1.00  0.00
ATOM     11  QC  TS2     1     -10.098  -4.075  -1.433  1.00  0.00
ATOM     12  C5  TS2     1     -10.813  -5.140  -2.259  1.00  0.00
ATOM     13  O1  TS2     1     -10.970  -7.302  -4.094  1.00  0.00
ATOM     14  C6  TS2     1     -10.180  -6.507  -1.982  1.00  0.00
ATOM     15  O2  TS2     1     -10.642  -8.797  -2.447  1.00  0.00
ATOM     16  C7  TS2     1     -10.650  -7.648  -2.912  1.00  0.00
ATOM     17  C8  TS2     1     -12.308  -5.170  -1.954  1.00  0.00
ATOM     18  O3  TS2     1     -10.624  -4.818  -3.637  1.00  0.00
ATOM     19  H7  TS2     1      -9.043  -4.028  -1.745  1.00  0.00
ATOM     20  H8  TS2     1     -10.106  -4.384  -0.373  1.00  0.00
ATOM     21  H9  TS2     1      -9.090  -6.410  -2.107  1.00  0.00
ATOM     22  H10 TS2     1     -10.355  -6.805  -0.941  1.00  0.00
ATOM     23 1H1  TS2     1     -12.791  -4.232  -2.255  1.00  0.00
ATOM     24 2H1  TS2     1     -12.495  -5.322  -0.881  1.00  0.00
ATOM     25 3H1  TS2     1     -12.783  -5.987  -2.508  1.00  0.00
ATOM     26  H14 TS2     1     -10.768  -5.711  -4.082  1.00  0.00
ATOM     27  OA  TS2     1      -9.856  -1.682  -1.235  1.00  0.00
ATOM     28  H15 TS2     1     -11.697  -2.573  -1.091  1.00  0.00
ATOM     29  C9  TS2     1     -11.789   4.392  -2.812  1.00  0.00
ATOM     30  O5  TS2     1     -11.966   3.084  -3.343  1.00  0.00
ATOM     31  C10 TS2     1     -10.416   4.435  -2.143  1.00  0.00
ATOM     32  O6  TS2     1     -10.565   4.725  -0.774  1.00  0.00
ATOM     33  C11 TS2     1      -9.888   2.993  -2.315  1.00  0.00
ATOM     34  O7  TS2     1      -9.189   2.597  -1.188  1.00  0.00
ATOM     35  C12 TS2     1     -11.200   2.246  -2.510  1.00  0.00
ATOM     36  NF  TS2     1     -11.166   0.918  -3.095  1.00  0.00
ATOM     37  CI  TS2     1     -10.036   0.295  -3.502  1.00  0.00
ATOM     38  CJ  TS2     1     -10.045  -1.002  -3.942  1.00  0.00
ATOM     39  C15 TS2     1      -8.725  -1.559  -4.347  1.00  0.00
ATOM     40  O8  TS2     1      -7.764  -0.816  -4.553  1.00  0.00
ATOM     41  N2  TS2     1      -8.639  -2.904  -4.446  1.00  0.00
ATOM     42  DC  TS2     1     -11.248  -1.783  -3.867  1.00  0.00
ATOM     43  CF  TS2     1     -12.447  -1.042  -3.556  1.00  0.00
ATOM     44  CG  TS2     1     -12.369   0.237  -3.134  1.00  0.00
ATOM     45  H16 TS2     1     -11.909   5.101  -3.637  1.00  0.00
ATOM     46  H17 TS2     1     -12.549   4.604  -2.041  1.00  0.00
ATOM     47  H18 TS2     1      -9.740   5.161  -2.620  1.00  0.00
ATOM     48  H19 TS2     1      -9.825   4.258  -0.347  1.00  0.00
ATOM     49  H20 TS2     1      -9.278   2.933  -3.231  1.00  0.00
ATOM     50 1H2  TS2     1      -8.326   2.186  -1.496  1.00  0.00
ATOM     51 2H2  TS2     1     -11.674   2.138  -1.521  1.00  0.00
ATOM     52 3HF  TS2     1      -9.094   0.840  -3.486  1.00  0.00
ATOM     53  H24 TS2     1      -7.740  -3.265  -4.734  1.00  0.00
ATOM     54  HT  TS2     1     -11.025  -2.552  -2.718  1.00  0.00
ATOM     55  HD  TS2     1     -11.341  -2.681  -4.482  1.00  0.00
ATOM     56 1HF  TS2     1     -13.415  -1.531  -3.591  1.00  0.00
ATOM     57 2HF  TS2     1     -13.236   0.818  -2.831  1.00  0.00
ATOM     58  H29 TS2     1      -9.366  -3.581  -4.183  1.00  0.00
ATOM     59  C19 TS2     1     -11.075   1.932   1.464  1.00  0.00
ATOM     60  H30 TS2     1     -12.116   1.689   1.704  1.00  0.00
ATOM     61 1H3  TS2     1     -11.084   2.799   0.793  1.00  0.00
ATOM     62 2H3  TS2     1     -10.526   2.191   2.371  1.00  0.00
ATOM     63  BC  TS2     1     -10.418   0.780   0.771  1.00  0.00
ATOM     64  O9  TS2     1      -9.311   0.356   1.061  1.00  0.00
ATOM     65  OB  TS2     1     -11.175   0.257  -0.180  1.00  0.00
ATOM     66  AH  TS2     1     -10.640  -0.487  -0.638  1.00  0.00
ATOM     67  C21 TS2     1      -5.604  -3.080  -1.505  1.00  0.00
ATOM     68  H34 TS2     1      -6.479  -3.745  -1.513  1.00  0.00
ATOM     69  H35 TS2     1      -5.275  -2.964  -0.466  1.00  0.00
ATOM     70  H36 TS2     1      -4.804  -3.569  -2.069  1.00  0.00
ATOM     71  C22 TS2     1      -5.935  -1.737  -2.116  1.00  0.00
ATOM     72  H37 TS2     1      -5.100  -1.030  -2.062  1.00  0.00
ATOM     73  H38 TS2     1      -6.224  -1.810  -3.169  1.00  0.00
ATOM     74  N3  TS2     1      -7.062  -1.065  -1.413  1.00  0.00
ATOM     75  H39 TS2     1      -7.983  -1.531  -1.526  1.00  0.00
ATOM     76  H40 TS2     1      -6.873  -1.022  -0.393  1.00  0.00
ATOM     77 1H4  TS2     1      -7.142  -0.073  -1.774  1.00  0.00
ATOM     78  C23 TS2     1      -6.794  -3.520   2.549  1.00  0.00
ATOM     79 2H4  TS2     1      -6.258  -4.233   1.911  1.00  0.00
ATOM     80 3H4  TS2     1      -7.601  -4.052   3.060  1.00  0.00
ATOM     81  H44 TS2     1      -6.080  -3.144   3.285  1.00  0.00
ATOM     82  C24 TS2     1      -7.266  -2.380   1.701  1.00  0.00
ATOM     83  O11 TS2     1      -6.468  -1.525   1.300  1.00  0.00
ATOM     84  N4  TS2     1      -8.564  -2.383   1.361  1.00  0.00
ATOM     85  H45 TS2     1      -8.954  -1.571   0.879  1.00  0.00
ATOM     86  H46 TS2     1      -9.195  -3.075   1.733  1.00  0.00
ATOM     87  C25 TS2     1     -17.195   0.061  -0.159  1.00  0.00
ATOM     88  H47 TS2     1     -16.911  -0.925  -0.548  1.00  0.00
ATOM     89  H48 TS2     1     -18.214   0.273  -0.496  1.00  0.00
ATOM     90  H49 TS2     1     -17.200  -0.016   0.934  1.00  0.00
ATOM     91  C26 TS2     1     -16.255   1.126  -0.609  1.00  0.00
ATOM     92  N5  TS2     1     -14.962   1.211  -0.131  1.00  0.00
ATOM     93  C27 TS2     1     -14.432   2.259  -0.721  1.00  0.00
ATOM     94  H50 TS2     1     -13.437   2.658  -0.546  1.00  0.00
ATOM     95  N6  TS2     1     -15.304   2.848  -1.575  1.00  0.00
ATOM     96 1H5  TS2     1     -15.162   3.714  -2.079  1.00  0.00
ATOM     97  C28 TS2     1     -16.482   2.141  -1.502  1.00  0.00
ATOM     98 2H5  TS2     1     -17.353   2.413  -2.082  1.00  0.00
ATOM     99  C29 TS2     1     -17.777   5.258   0.027  1.00  0.00
ATOM    100 3H5  TS2     1     -17.809   4.192   0.282  1.00  0.00
ATOM    101  H54 TS2     1     -18.504   5.443  -0.770  1.00  0.00
ATOM    102  H55 TS2     1     -18.095   5.813   0.917  1.00  0.00
ATOM    103  C30 TS2     1     -16.406   5.652  -0.393  1.00  0.00
ATOM    104  N7  TS2     1     -15.322   5.477   0.439  1.00  0.00
ATOM    105  C31 TS2     1     -14.282   5.897  -0.243  1.00  0.00
ATOM    106  H56 TS2     1     -13.250   5.896   0.092  1.00  0.00
ATOM    107  N8  TS2     1     -14.633   6.329  -1.486  1.00  0.00
ATOM    108  H57 TS2     1     -14.019   6.749  -2.170  1.00  0.00
ATOM    109  C32 TS2     1     -16.001   6.183  -1.591  1.00  0.00
ATOM    110  H58 TS2     1     -16.547   6.473  -2.478  1.00  0.00
ATOM    111  C33 TS2     1      -5.886   3.525  -2.199  1.00  0.00
ATOM    112  H59 TS2     1      -6.534   3.945  -1.421  1.00  0.00
ATOM    113  H60 TS2     1      -6.272   3.884  -3.161  1.00  0.00
ATOM    114 1H6  TS2     1      -4.865   3.888  -2.061  1.00  0.00
ATOM    115  C34 TS2     1      -5.946   2.007  -2.163  1.00  0.00
ATOM    116  O12 TS2     1      -4.912   1.343  -2.063  1.00  0.00
ATOM    117  O13 TS2     1      -7.136   1.514  -2.249  1.00  0.00
TER
END
