# Supplementary material for: Automated fitting of transition state force fields for biomolecular simulations
Source: PLoS One. 2022 Mar 10;17(3):e0264960. doi: 10.1371/journal.pone.0264960 (PMC8912266; doi:10.1371/journal.pone.0264960)
Supplement: S4 File — This is the final transition state force field file for Amber program. The parameters listed include new parameters for unique atom types and original parameters for atoms in the TSFF geometry that were not directly involved with the reaction. (FRCMOD) [file pone.0264960.s004.frcmod]

remark goes here
MASS
AC 12.01
BC 12.01
QC 12.01
DC 12.01
CF 12.01
CJ 12.01
CG 12.01
CI 12.01
NF 14.01
OA 16.00
HD 1.008 
HF 1.008 
HT 1.008 
OB 16.00
AH 1.008 

BOND
AC-h4  341.250     1.11562
AC-OA  481.080     1.30375
AC-QC  316.038     1.51625
QC-hc  337.300     1.10266
QC-c3  303.100     1.52569
AC-HT  800.000     1.27489
HT-DC  999.000     1.40046
DC-HD  256.932     1.09237
DC-CF  336.616     1.44340
DC-CJ  336.616     1.43624
CF-HF  271.874     1.08507
CJ-CE  301.988     1.48885
CF-CG  407.970     1.34908
CJ-CI  407.970     1.36963
CG-HF  355.265     1.08677
CI-HF  355.265     1.08841
CG-NF  419.624     1.38293
CI-NF  419.624     1.35303
NF-CT  337.000     1.45154
AH-OB  548.714     1.02446
OB-BC  450.000     1.32325
BC-O   570.000     1.22038
BC-CT  317.000     1.49633

ANGLE
AC-HT-DC    40.000     151.535
OA-AC-HT    51.100     107.464
QC-AC-HT    46.400     103.549
h4-AC-HT    32.900      94.622
h4-AC-OA    53.000     115.657
h4-AC-QC    47.000     114.188
QC-AC-OA    67.850     117.498
c3-QC-AC    63.500     116.590
hc-QC-AC    46.800     107.610
hc-QC-hc    39.400     106.911
QC-c3-c3    63.200     110.369
QC-c3-oh    67.700     107.642
HT-DC-HD    40.000      91.379
HT-DC-CF    55.000     103.733
HT-DC-CJ    55.000     102.009
HD-DC-CF    67.500     118.204
HD-DC-CJ    67.500     119.270
DC-CF-HF    30.000     120.182
DC-CJ-CE    82.500     123.599
CI-CJ-CE    27.500     115.839
DC-CF-CG    41.750     120.403
DC-CJ-CI    41.750     120.243
CF-DC-CJ    87.500     115.332
HF-CF-CG    61.000     119.270
CF-CG-HF    61.000     123.225
CJ-CI-HF    61.000     118.985
CF-CG-NF    90.000     121.734
CJ-CI-NF    90.000     121.815
HF-CG-NF    61.000     115.015
HF-CI-NF    61.000     119.198
CG-NF-CI    25.000     119.425
CG-NF-CT    70.000     116.200
CI-NF-CT    70.000     124.198
AH-OB-BC    50.000     108.034
OB-BC-O     80.000     123.531
OB-BC-CT    80.000     112.703
CT-BC-O     80.000     123.760

DIHED
CE-CJ-CI-HF     1       0.550     180.000       2.000
CE-CJ-CI-NF     1       1.750     180.000       2.000
CE-CJ-DC-HT     1       3.000       0.000       2.000
CE-CJ-DC-HD     1       0.150     180.000       2.000
CE-CJ-DC-CF     1       0.350       0.000       2.000
CJ-DC-CF-HF     1       0.350     180.000       2.000
CG-CF-DC-CJ     1       0.700     180.000       2.000
CI-CJ-DC-CF     1       0.700     180.000       2.000
DC-CF-CG-HF     1       0.550     180.000       2.000
DC-CJ-CI-HF     1       0.550     180.000       2.000
DC-CF-CG-NF     1       1.550     180.000       2.000
DC-CJ-CI-NF     1       1.550     180.000       2.000
CG-CF-DC-HT     1       1.500       0.000       2.000
CI-CJ-DC-HT     1       1.500       0.000       2.000
CG-CF-DC-HD     1       0.150     180.000       2.000
CI-CJ-DC-HD     1       0.150     180.000       2.000
HT-DC-CF-HF     1       0.150       0.000       2.000
HD-DC-CF-HF     1       0.150     180.000       2.000
HF-CF-CG-HF     1       0.700     180.000       2.000
HF-CF-CG-NF     1       7.000     180.000       2.000
HF-CG-NF-CI     1       4.000     180.000       2.000
CF-CG-NF-CI     1       2.000     180.000       2.000
HF-CI-NF-CG     1       4.000     180.000       2.000
CJ-CI-NF-CG     1       2.000     180.000       2.000
CT-NF-CG-HF     1       1.430     180.000       2.000
CT-NF-CI-HF     1       1.430     180.000       2.000
CT-NF-CG-CF     1       1.430     180.000       2.000
CT-NF-CI-CJ     1       1.430     180.000       2.000
h4-AC-QC-c3     1       0.160       0.000       3.000
OA-AC-QC-c3     1       0.160       0.000       3.000
HT-AC-QC-c3     1       0.160       0.000       3.000
h4-AC-QC-hc     1       0.160       0.000       3.000
OA-AC-QC-hc     1       0.160       0.000       3.000
HT-AC-QC-hc     1       0.160       0.000       3.000
CT-BC-OB-AH     1       2.300     180.000       2.000
AH-OB-BC-O      1       2.300     180.000       2.000

IMPRO

NONBON
  AC         1.90800   0.08600   0.00000
  BC         1.90800   0.08600   0.00000
  QC         1.90800   0.08600   0.00000
  DC         1.90800   0.08600   0.00000
  CF         1.90800   0.08600   0.00000
  CJ         1.90800   0.08600   0.00000
  CG         1.90800   0.08600   0.00000
  CI         1.90800   0.08600   0.00000
  NF         1.82400   0.17000   0.00000
  OA         1.66120   0.21000   0.00000
  HD         0.60000   0.01570   0.00000
  HF         0.60000   0.01570   0.00000
  HT         0.60000   0.01570   0.00000
  OB         1.72100   0.21040   0.00000
  AH         0 00000   0 00000   0.00000
