# Supplementary material for: Automated fitting of transition state force fields for biomolecular simulations
Source: PLoS One. 2022 Mar 10;17(3):e0264960. doi: 10.1371/journal.pone.0264960 (PMC8912266; doi:10.1371/journal.pone.0264960)
Supplement: S7 File — (TXT) [file pone.0264960.s007.txt]

29                                                                      
3                                                                      
67                                                                      
78                                                                      
111                                                                      
99                                                                    
59                                                                      
87                                                                     
